# Supplementary material for: Ornaments Reveal Resistance of North European Cultures to the Spread of Farming
Source: PLoS One. 2015 Apr 8;10(4):e0121166. doi: 10.1371/journal.pone.0121166 (PMC4390204; doi:10.1371/journal.pone.0121166)
Supplement: S1 Dataset — (XLS) [file pone.0121166.s001.xls]

## Sheet: Bead database
SITE	LATITUDE	LONGITUDE	COUNTRY	LOCALITY	Layer	Archaeological culture	N°	References
Knossos	35.3	25.16	Greece	Knosos	B	EN	10	(1, 2)
Knossos	35.3	25.16	Greece	Knosos	X	EN	10	(1, 2)
Cala Pisana	35.5	12.6	Italy	Isola di Lampedusa	.	Impressa	11	(3)
Rochas Gaivota	37	-8.93	Portugal	Sages	na	Cardial	12	(4)
Castelo Belinho	37.05	-7.86	Portugal	Ibn Amar, Belmonte	C	Cardial	12	(4)
Cabranosa	37.08	-8.93	Portugal	Vila do Bispo	.	Cardial	12	(5)
Padrao	37.08	-8.88	Portugal	Raposeira	na	Cardial	12	(4)
Perriere Sottano	37.383	14.7	Italy	Ramacca	.	Sauveterrien	17	(3)
Franchthi	37.42	23.13	Greece	Argolid	3A	MesRecFranch	26	(2, 6)
Franchthi	37.42	23.13	Greece	Argolid	FAN, FAS	Mesoancienfranc	27	(7, 8)
Franchthi	37.42	23.13	Greece	Argolid	4, Paralia trench L5	EN	10	(2)
Nemea	37.81	22.66	Greece	.	.	EN	10	(9)
Sperlinga Di San Basilio	37.95	15.1	Italy	Novara Messina Sicilia	III	Sauveterrien	17	(10, 11)
Grotta dell'Uzzo	38.167	12.75	Italy	S. Vito lo Capo	.	Impressa	11	(12)
TossaldelaRoca	38.35	-0.48	Spain	Alicante	na	meso geometrico	22	(13)
Halai	38.65	22.99	Greece	Phocis, bay of atlante	.	EN	10	(2)
Fosca	38.683	-0.317	Spain	Ares	sup ; IA ; IB	Epicardial	13	(14)
Fosca	38.683	-0.317	Spain	Ares	sup : 5715+/-80 ; IA : 7210+/-70 ; 7100+/-70 ; IB : 7460+/-110	epicardial	13	(14)
Falguera	38.7	-0.46	Spain	alcoy	na	meso geometrico	22	(13)
Santa Maira	38.71	-0.46	Spain	Teulada	3I	muesca et denticulado	23	(13)
Santa Maira	38.71	-0.46	Spain	Teulada	3A	muesca et denticulado	23	(13)
Santa Maira	38.71	-0.46	Spain	Teulada	3II	muesca et denticulado	23	(13)
Santa Maira	38.71	-0.46	Spain	Teulada	3III	muesca et denticulado	23	(13)
Santa Maira	38.71	-0.46	Spain	Teulada	3V	muesca et denticulado	23	(13)
Santa Maira	38.71	-0.46	Spain	Teulada	3IV	muesca et denticulado	23	(13)
Cova de les Cendres	38.733	0.1	Spain	Teulada, La Marina Baixa	E.VII(H19) ; E.VIE (H18), H17	Cardial	12	(14)
Cova de les Cendres	38.733	0.1	Spain	Teulada, La Marina Baixa	H16 ; H15a	Cardial	12	(14)
Cova de les Cendres	38.733	0.1	Spain	Teulada, La Marina Baixa	H14; EVIe (H13)	Cardial	12	(14)
PenyaDelComptador	38.8	-0.44	Spain	Alicante	na	meso geometrico	22	(13)
Cova de l'Or	38.817	-0.383	Spain	Beniarrés, el Comtat	VI	Epicardial	13	(14)
Cova de l'Or	38.817	-0.383	Spain	Beniarrés, el Comtat	IV	Epicardial	13	(14)
Cova de l'Or	38.817	-0.383	Spain	Beniarrés, el Comtat	IV	Epicardial	13	(14)
Cova de l'Or	38.817	-0.383	Spain	Beniarrés, el Comtat	IV	Epicardial	13	(14)
El Collado	38.917	-0.11	Spain	Oliva, Valencia	.	Meso geometrico	22	(15)
Covacha del Salto del Lobo	38.93	-0.15	Spain	Palmeral, Pedralba, Valencia	.	Meso macro	24	(11)
Moita do Sebastiao-burials	39.1	-8.683	Portugal	Mugem, Ribatejo	.	Castelnovien	29	(11, 16, 17)
Moita do Sebastiao-settlement	39.1	-8.683	Portugal	Mugem, Ribatejo	.	Castelnovien	29	(11, 16, 17)
Cabeço da Amoreira	39.1	-8.66	Portugal	Mugem, Ribatejo	1_7 (sup)	Castelnovien	29	(11, 18, 19)
Cabeço da Amoreira	39.1	-8.66	Portugal	Mugem, Ribatejo	8_32 (sup)	Castelnovien	29	(11, 18, 19)
Cabeço da Amoreira	39.1	-8.66	Portugal	Mugem, Ribatejo	33_99 (inf)	Castelnovien	29	(11, 18, 19)
Riparo di Su Carropu	39.167	8.522	Italy	Carbonia, Sardaigne	.	Impressa	11	(3)
Toledo	39.23	-9.31	Portugal	Lourinha	.	meso geometrico	22	(20)
Cueva de la Cocina III	39.28	-0.8	Spain	Dos Aguas, Valencia	.	cocina	25	(11, 21)
Sesklo	39.36	22.94	Greece	Volos	W30	EN	10	(22)
Sesklo	39.36	22.94	Greece	Volos	D	EN	10	(22)
Sesklo	39.36	22.94	Greece	Volos	C	EN	10	(22)
Sesklo	39.36	22.94	Greece	Volos	B	EN	10	(22)
Sesklo	39.36	22.94	Greece	Volos	A	EN	10	(22)
Llatas	39.46	-0.36	Spain	Alcoy	na	cocina	25	(13, 23)
Achilleion	39.56	19.9	Greece	Kerkyra	Ia	EN	10	(2, 25)
Achilleion	39.56	19.9	Greece	Kerkyra	Ib	EN	10	(2, 25)
Achilleion	39.56	19.9	Greece	Kerkyra	II	EN	10	(2, 25)
Caldeirao	39.567	-8.73	Portugal	Tomar	na	Epicardial	12	(26)
Caldeirao	39.567	-8.73	Portugal	Tomar	NA2	Epicardial	12	(26)
Caldeirao	39.567	-8.73	Portugal	Tomar	R11NA2	Epicardial	12	(26)
Caldeirao	39.567	-8.73	Portugal	Tomar	NA1	Epicardial	12	(26)
Favella della Corte	39.6	16.517	Italy	Corigliano calabro	.	Impressa	11	(3)
Buraca Grande	40	-8.58	Portugal	Redinha	8c	meso geometrico	22	(27)
Torre Sabea	40.056	17.976	Italy	Gallipoli, Puglia, Italy	.	Impressa	11	(28, 29)
Baños de Ariño	40.35	-1.1	Spain	Teruel,Valle del Ebron Spain	na	Cardial	12	(30)
Baños de Ariño	40.35	-1.1	Spain	Teruel,Valle del Ebron Spain	1 (2b1)	muesca et denticulado	23	(30)
Baños de Ariño	40.35	-1.1	Spain	Teruel,Valle del Ebron Spain	2b1	muesca et denticulado	23	(30)
Baños de Ariño	40.35	-1.1	Spain	Teruel,Valle del Ebron Spain	2 (2b3)	Meso geometrico	22	(30)
Baños de Ariño	40.35	-1.1	Spain	Teruel,Valle del Ebron Spain	2b3	Meso geometrico	22	(30)
Grotta Verde	40.559	8.318	Italy	Alghero, Sardaigne	strato D	Impressa	11	(3)
Nea Nikomedeia	40.58	22.25	Greece	NeaNiko	IX	EN	10	(2, 31)
Nea Nikomedeia	40.58	22.25	Greece	NeaNiko	na	EN	10	(2, 31)
Dikili Tash	41.033	24.33	Greece	Philippi	F IV	EN	10	(32)
Botiqueria del Moros	41.05	0.117	Spain	Mazaleon, Valle del Ebron Spain	Niv 6	Cardial	12	(33)
Botiqueria del Moros	41.05	0.117	Spain	Mazaleon, Valle del Ebron Spain	niv 2	cocina	25	(30)
Botiqueria del Moros	41.05	0.117	Spain	Mazaleon, Valle del Ebron Spain	niv 4	cocina	25	(30)
Costalena	41.05	0.117	Spain	Mazaleon, Valle del Ebron Spain	C2	Cardial	12	(30)
Costalena	41.05	0.117	Spain	Mazaleon, Valle del Ebron Spain	C3	Meso geometrico	22	(30)
Costalena	41.05	0.117	Spain	Mazaleon, Valle del Ebron Spain	D	Meso macro	24	(30)
Sitagroi	41.11	24.03	Greece	Greece	I	EN	10	(2)
El Pontet	41.13	0.15	Spain	Vallée de l'Ebre	c inf	cardial	12	(33)
El Pontet	41.13	0.15	Spain	Vallée de l'Ebre	E	Meso geometrico	22	(30)
Scamuso	41.133	16.85	Italy	Bari	.	Impressa	11	(3)
Trasano	41.133	16.85	Italy	.	.	Impressa	11	(3)
Cativera	41.16	1.31	Spain	Catllar	.	muesca et denticulado	23	(13, 34)
Cativera	41.16	1.31	Spain	Catllar	A	muesca et denticulado	23	(13, 34)
Riparo Blanc in Posto	41.23	13.03	Italy	Cava d'Alabastro, San Felice Circeo	.	Sauveterrien	17	(11, 35) )
Cova del Filador	41.233	0.45	Spain	Margalef, Tarragona	IIB	Sauveterrien	17	(11)
Animes	41.38	2.18	Spain	San llorene del Munt, Barcelona	.	Epicardial	13	(36)
Angel 1	41.433	0.983	Spain	Vinaixa,Valle del Ebron Spain	niv 8c	Meso geometrico	22	(30)
Angel 1	41.433	0.983	Spain	Vinaixa,Valle del Ebron Spain	8d	Meso geometrico	22	(30)
Angel 2	41.433	0.983	Spain	Vinaixa,Valle del Ebron Spain	2a	Meso geometrico	22	(30)
Angel 2	41.433	0.983	Spain	Vinaixa,Valle del Ebron Spain	2b	muesca et denticulado	23	(30)
Ripa Tetta	41.5	15.333	Italy	Lucera	.	Impressa	11	(37)
Lladres	41.6	1.92	Spain	Vascarisses	10A/10B	Epicardial	13	(36)
Lladres	41.6	1.92	Spain	Vascarisses	.	Epicardial	13	(36)
Coppa Nevigata	41.633	15.917	Italy	Manfredonia	.	Impressa	11	(3)
Anza	41.81	21.99	Macedonia	Anzabegovo, Skoplje, région Ovce Polje	.	Starcevo	14	(38, 39)
La Draga	41.86	2.11	Spain	Banyoles, catalogne	.	Cardial	12	(40)
La Draga	41.86	2.11	Spain	Banyoles, catalogne	.	cardial	12	(40)
Grotta di Pozzo	41.95	13.63	Italy	Ortucchio, Central apenine	.	Sauveterrien	17	(41)
Grotta Continenza	41.95	13.633	Italy	Ortucchio	.	Impressa	11	(42)
Grotta La Punta	41.95	13.633	Italy	Ortucchio	.	Impressa	11	(43)
Santo Stephano	41.95	13.633	Italy	Ortucchio	.	Impressa	11	(3)
Guilanya	42	1.65	Spain	Naves, Solsones, Llieda	.	muesca et denticulado	23	(44)
Guilanya	42	1.65	Spain	Naves, Solsones, Llieda	C	muesca et denticulado	23	(45)
Chaves	42.05	-0.58	Spain	Huesca	Iva	Cardial	12	(46)
Chaves	42.05	-0.58	Spain	Huesca	Iib et Ib	Cardial	12	(46)
Avellaner	42.08	2.55	Spain	Cogolls	Gf-Gk	Cardial	12	(47)
Avellaner	42.08	2.55	Spain	Cogolls	1a	Cardial	12	(47)
Avellaner	42.08	2.55	Spain	Cogolls	2a	Cardial	12	(47)
Avellaner	42.08	2.55	Spain	Cogolls	3a	Cardial	12	(47)
La Marmotta	42.083	12.267	Italy	Anguillara sabazia	.	Impressa	11	(3)
Font del ros	42.1	1.85	Spain	Berga, bergueda	.	muesca et denticulado	23	(48)
Puyascada	42.13	0.41	Spain	Huesca	.	Epicardial	13	(47)
Puyascada	42.13	0.41	Spain	Huesca	II	Epicardial	13	(47)
Grotta dei Piccioni	42.217	13.95	Italy	Bolognano	.	Impressa	11	(3)
Capo d'acqua	42.267	13.767	Italy	Capestrano	.	Impressa	11	(3)
Grotta delle Marmitte di Ofena	42.317	13.75	Italy	Ofena	.	Impressa	11	(3)
Cova del Pasteral	42.33	3.2	Spain	la Cellera de Ter, la Selva, Gerona		Epicardial	13	(49)
Serotino	42.367	10.9	Italy	île de Giglio, grosseto, toscane	.	Impressa	11	(50)
Pena 14	42.38	-0.93	Spain	Vallée de l'Ebre, Biel, Zaragoza	b	muesca et denticulado	23	(30)
Legunova	42.38	-0.93	Spain	Vallée de l'Ebre, Biel, Zaragoza	1	muesca et denticulado	23	(30)
Paterno	42.383	13	Italy	Mozza	.	Impressa	11	(3, 51)
Balma margineda	42.5	1.51	Andorra	Vallée de l'Ebre	5	muesca et denticulado	23	(30)
Balma margineda	42.5	1.51	Andorra	Vallée de l'Ebre	4	muesca et denticulado	23	(30)
Cala Giovanna Piano	42.58	10.08	Italy	Isola di Pianosa	.	Impressa	11	(52)
La Scola	42.59	10.85	Italy	Isola di Pianosa	.	Impressa	11	(53)
Brana-Arintero	42.6	-5.56	Spain	Leon	Grave	Castelnovien	29	(54)
Padre Areso	42.68	-1.15	Spain	Vallée de l'Ebre, Biguezal	IV	Meso geometrico	22	(30)
Mendandia	42.71	-2.58	Spain	Vallée de l'Ebre, Saseta	I	cardial	12	(55)
Mendandia	42.71	-2.58	Spain	Vallée de l'Ebre, Saseta	II	cardial	12	(55)
Mendandia	42.71	-2.58	Spain	Vallée de l'Ebre, Saseta	IIIinf	Meso geometrico	22	(55)
Mendandia	42.71	-2.58	Spain	Vallée de l'Ebre, Saseta	IV	muesca et denticulado	23	(30)
Mendandia	42.71	-2.58	Spain	Vallée de l'Ebre, Saseta	V	Meso macro	24	(30)
Atxoste	42.75	-2.467	Spain	Virgala, Valle del Ebron Spain	V	Meso geometrico	22	(30)
Atxoste	42.75	-2.467	Spain	Virgala, Valle del Ebron Spain	IV	Meso geometrico	22	(30)
Kgoikoa	42.75	-2.46	Spain	Vallée de l'Ebre, Virgala	IIIinf	muesca et denticulado	23	(33, 44, 55)
Kanpanoste	42.75	-2.46	Spain	Vallée de l'Ebre, Virgala	lanhi	muesca et denticulado	23	(33, 44, 55)
Roc de Dourgne	42.76	2.08	France	Fontanes de Sault, Aude	C.6	Cardial	12	(56)
Roc de Dourgne	42.76	2.08	France	Fontanes de Sault, Aude	C.5	Epicardial	13	(56)
Roc de Dourgne	42.76	2.08	France	Fontanes de Sault, Aude	C.9	Sauveterrien	17	(56)
Grotta Sant'Angelo	42.767	13.667	Italy	Civitella del tronto	taglio 13	Impressa	11	(3)
Fuente Hoz	42.8	-2.88	Spain	Vallée de l'Ebre, Anucita	III	Meso geometrico	22	(30)
Fuente Hoz	42.8	-2.88	Spain	Vallée de l'Ebre, Anucita	IV	muesca et denticulado	23	(55)
Cova de l'Esperit	42.83	2.91	France	Salses, Pyrenées orientales	.	Cardial	12	(19, 57)
Zatoya	42.9	-1.2	Spain	Vallée de l'Ebre, Abaurrea	Ib	Meso macro	24	(33, 44, 55)
Zatoya	42.9	-1.2	Spain	Vallée de l'Ebre, Abaurrea	I	Meso macro	24	(58)
Sation Leucate	42.91	3.03	France	Aude	Epicardial	Epicardial	13	(57)
Aizpea	42.95	-1.25	Spain	Arive, Valle del Ebron Spain	niv I	Meso geometrico	22	(30)
Vela Spila Cave	42.962	17.137	Croatia	Korcula, Dalmatia	.	EarlyMesoBlak	21	(59, 60)
Arenaza I	43.017	-2.483	Spain	Cornisa Cantabria Spain	niv II	Meso macro	24	(30)
Arenaza I	43.017	-2.483	Spain	Cornisa Cantabria Spain	niv III	Meso macro	24	(30)
Jean-Cros	43.06	2.48	France	La Bastide en Val, Aude	.	Cardial	12	(19, 61)
L'abri de la Crouzade	43.1	3.08	France	Aude	.	Sauveterrien	17	(19)
Poeymau	43.11	-0.43	France	Arudy Pyrénnées atlantiques	.	Sauveterrien	17	(Marquebielle com pers.)
Grotte de la Tourasse	43.183	0.916	France	St Martory (Haite Garonne)	B8	Sauveterrien	17	(11, 62, 63)
Le Trou Violet	43.2	1.116	France	Montardit	.	Sauveterrien	17	(11, 63)
Cueva de Piélago	43.22	-5.5	Spain	Piélago, Oviedo	.	Asturien	19	(11, 64)
Berroberria	43.267	-1.5	Spain	Urdax,Cornisa Cantabria Spain	niv B	muesca et denticulado	23	(33)
Berroberria	43.267	-1.5	Spain	Urdax,Cornisa Cantabria Spain	niv C	muesca et denticulado	23	(30, 55)
Château neuf Les Martigues	43.3	5.4	France	Bouches du Rhone	.	Cardial	12	(57)
Château neuf Les Martigues	43.3	5.4	France	Bouches du Rhône	.	Cardial	12	(57, 61)
Châteauneuf Les Martigues	43.3	5.4	France	(Bouches du Rhone)	F7-C7	Castelnovien	29	(19, 65)
Châteauneuf Les Martigues	43.3	5.4	France	(Bouches du Rhone)	F8-C8	Castelnovien	29	(19, 65)
Jaizkibel	43.31	-1.98	Spain	San Sebastian	.	muesca et denticulado	23	(30)
Gazel	43.31	2.43	France	Salleles-Cabardes (Aude)	salle centrale F2-F1, porche F3	Epicardial	13	(19, 57, 66)
Gazel	43.31	2.43	France	Salleles-Cabardes (Aude)	salle centrale	Epicardial	13	(19, 57, 66)
Gazel	43.31	2.43	France	Salleles-Cabardes (Aude)	porche C2b	Epicardial	13	(19, 57, 66)
Los Canes	43.33	-4.8	Spain	Cantabrie, Arangas	6I	Meso geometrico	22	(30)
Los Canes	43.33	-4.8	Spain	Cantabrie, Arangas	6II	Meso geometrico	22	(30)
Los Canes	43.33	-4.8	Spain	Cantabrie, Arangas	6III	Meso geometrico	22	(30)
Los Canes	43.33	-4.8	Spain	Cantabrie, Arangas	5	Meso geometrico	22	(30)
Grotte de Riou	43.38	5.43	France	Bouches du Rhones	.	Cardial	12	(19, 57)
Cap Ragnon	43.41	5.21	France	Le Rove, marignane, Bouches du Rhone	.	Cardial	12	(57)
Poza l'Egua	43.417	-4.85	Spain	Cantabrie, lledias	1	Asturien	19	(30)
Cueto de la Mina	43.417	-4.75	Spain	Cantabrie, posada de Llanes, Asturias	5	Asturien	19	(30)
La Garma A	43.43	-3.66	Spain	Cantabrie, Omono	Q	Asturien	19	(30)
El Truchiro	43.43	3.667	Spain	Omono, Cantabre, La Garma	.	Meso geometrico	22	(15)
Camprafaud	43.48	2.88	France	Ferrières Poussarou, Hérault	C19	Epicardial	13	(66)
camprafaud	43.48	2.88	France	Ferrières Poussarou, Hérault	C17	Epicardial	13	(57, 66)
Combe de bestiou	43.48	3.8	France	Vic-la-Gardiole, Hérault	VI	Cardial	12	(57)
Baume Fontbrégoua	43.55	6.23	France	Salernes, Var	43-45	Cardial	12	(57)
Baume Fontbrégoua	43.55	6.23	France	Salernes, Var	43à45	cardial	12	(57, 61)
Grotte de l'Adaouste	43.63	5.63	France	Jouques	3D4 ; 3D	Cardial	12	(67)
Pey de Durance	43.63	5.63	France	Jouques, Bouches du Rhone	C2	Sauveterrien	17	(68, 69)
Ripabianca di Monterado	43.717	13.217	Italy	Senigallia	.	Impressa	11	(3)
La sépulture du Rastel	43.78	7.38	France	Peillon, Alpes-Matitime	.	Sauveterrien	17	(19)
Rastel	43.78	7.38	France	Peillon, Alpes-Matitime	.	Sauveterrien	17	(11, 19)
Pendimoun	43.8	7.5	France	Castellar	.	Sauveterrien	17	(70)
Grotte de Combe-Buisson	43.81	5.26	France	Lacoste (Vaucluse)	2	Sauveterrien	17	(11, 71)
Abri Roquefure	43.833	5.33	France	Bonnieux (Vaucluse)	2	Castelnovien	29	(11)
Abri Roquefure	43.833	5.33	France	Bonnieux (Vaucluse)	4	Castelnovien	29	(11)
Abri Roquefure	43.833	5.33	France	Bonnieux (Vaucluse)	1	Sauveterrien	17	(11, 72)
Abri de St Mitre	43.833	5.65	France	Reillane (Alpes de Haute Provence)	4	Sauveterrien	17	(11, 65, 73)
Abri de St Mitre 3	43.88	5.66	France	Reillanne, Alpes de haute Provence	couche 2	Cardial	12	(57, 61)
Baume Bourbon	43.9	4.46	France	Cabrières, Gard	Salle 2, zone 2	Cardial	12	(74)
Baume Bourbon	43.9	4.46	France	Cabrières, Gard	Salle 3, zone 1	Cardial	12	(61, 75, 76)
Station de la Bertaude	43.9	5.11	France	Les Grès d'orange, Lagnes, Vaucluse	.	Cardial	12	(57)
Abri 3 de Chinchon	43.93	5.1	France	Saumanes, Vaucluse	3	Castelnovien	29	(11, 77)
Abri 3 de Chinchon	43.93	5.1	France	Saumanes, Vaucluse	6	Castelnovien	29	(11, 77)
Abri 3 de Chinchon	43.93	5.1	France	Saumanes, Vaucluse	5	Castelnovien	29	(11, 77)
Abri 3 de Chinchon	43.93	5.1	France	Saumanes, Vaucluse	4	Castelnovien	29	(11, 77)
Abri 3 de Chinchon	43.93	5.1	France	Saumanes, Vaucluse	3	Castelnovien	29	(11, 77)
Abri 3 de Chinchon	43.93	5.1	France	Saumanes, Vaucluse	.	Castelnovien	29	(11, 77)
Balance	43.95	4.81	France	Avignon	male	Cardial	12	(78)
Abri du Fraischamp	43.98	5.1	France	La Roque sur pernes, Vaucluse	.	Cardial	12	(57)
Grotte 4 St Pierre de la Fage	44	3	France	St Pierre de la Fage, Hérault	Early Neo	Cardial	12	(57, 66)
Grotte 4 St Pierre de la Fage	44	3	France	St Pierre de la Fage, Hérault	Late Early Neo	Cardial	12	(57, 66)
Clos de Poujol	44	3	France	Aveyron, Campagnac	Gj	Sauveterrien	17	(68)
St Marcel d'Ardèche	44	5	France	Ardèche	Cardial	Cardial	12	(57)
grotte Lombard	44	7	France	Alpes maritimes	.	Sauveterrien	17	(79)
Abri Marq	44.01	4.88	France	Sorgues, Vaucluse	.	Castelnovien	29	(11)
Unang	44.01	5.16	France	Malemort, Vaucluse	Cardial	Cardial	12	(57)
Couthezon	44.08	4.88	France	Vaucluse	.	Cardial	12	(19, 57)
Station de Baratin	44.08	4.88	France	Courthézon, Vaucluse	.	Cardial	12	(57, 80)
Pollera	44.16	8.33	Italy	Finale, Ligure	.	Impressa	11	(81)
Grotte de l'Aigle	44.23	4.33	France	Méjannes le Clap	.	Cardial	12	(76)
Baume de Montclus	44.26	4.43	France	Montclus, Gard	14	Castelnovien	29	(82)
Baume de Montclus	44.26	4.43	France	Montclus, Gard	19	Sauveterrien	17	(11, 65)
Baume de Montclus	44.26	4.43	France	Montclus, Gard	20	Sauveterrien	17	(11, 65)
Baume de Montclus	44.26	4.43	France	Montclus, Gard	21 A	Sauveterrien	17	(11, 65)
Baume de Montclus	44.26	4.43	France	Montclus, Gard	21 B	Sauveterrien	17	(11, 65)
Baume de Montclus	44.26	4.43	France	Montclus, Gard	21 C	Sauveterrien	17	(11, 65)
Baume de Montclus	44.26	4.43	France	Montclus, Gard	21 D	Sauveterrien	17	(11, 65)
Baume de Montclus	44.26	4.43	France	Montclus, Gard	13	Castelnovien	29	(11, 65)
Baume de Montclus	44.26	4.43	France	Montclus, Gard	14	Castelnovien	29	(11, 65)
Baume de Monclus	44.26	4.43	France	Montclus, Gard	16	Sauveterrien	17	(11, 65)
Baume de Monclus	44.26	4.43	France	Montclus, Gard	17	Sauveterrien	17	(11, 65)
Arene Candide	44.283	8.5	Italy	Savona, Ligurie	28	Impressa	11	(19)
Arene Candide	44.283	8.5	Italy	Savona, Ligurie	27	Impressa	11	(19)
Arene Candide	44.283	8.5	Italy	Savona, Ligurie	26	Impressa	11	(19)
Arene Candide	44.283	8.5	Italy	Savona, Ligurie	26C	Impressa	11	(19)
Arene Candide	44.283	8.5	Italy	Savona, Ligurie	25	Impressa	11	(19)
Arene Candide	44.283	8.5	Italy	Savona, Ligurie	25 C	Impressa	11	(19)
Arene Candide	44.283	8.5	Italy	Savona, Ligurie	14	Impressa	11	(83)
Arene Candide	44.283	8.5	Italy	Savona, Ligurie	15	Impressa	11	(83)
Arene Candide	44.283	8.5	Italy	Savona, Ligurie	13	Impressa	11	(83)
Arene Candide	44.283	8.5	Italy	Savona, Ligurie	13 a	Impressa	11	(83)
Arene Candide	44.283	8.5	Italy	Savona, Ligurie	13 b	Impressa	11	(83)
Arene Candide	44.283	8.5	Italy	Savona, Ligurie	13 c	Impressa	11	(83)
Arene Candide	44.283	8.5	Italy	Ligurue	.	Impressa	11	(81)
Baume d'Oullins	44.3	4.48	France	Le Garn, Ardèche	5	Epicardial	13	(57)
Vlasac	44.37	22.51	Serbia	.	erroded 2006 excavation	LateMesoBlack	15	(84-88)
Vlasac	44.37	22.51	Serbia	.	U63	LateMesoBlack	15	(84-88)
Vlasac	44.37	22.51	Serbia	.	U60	LateMesoBlack	15	(84-88)
Vlasac	44.37	22.51	Serbia	.	21	LateMesoBlack	15	(84-88)
Vlasac	44.37	22.51	Serbia	.	31	LateMesoBlack	15	(84-88)
Vlasac	44.37	22.51	Serbia	.	42a	LateMesoBlack	15	(84-88)
Vlasac	44.37	22.51	Serbia	.	49(2)	LateMesoBlack	15	(84-88)
Vlasac	44.37	22.51	Serbia	.	50a(1)	LateMesoBlack	15	(84-88)
Vlasac	44.37	22.51	Serbia	.	60(1)	LateMesoBlack	15	(84-88)
Vlasac	44.37	22.51	Serbia	.	62	LateMesoBlack	15	(84-88)
Vlasac	44.37	22.51	Serbia	.	62a	LateMesoBlack	15	(84-88)
Grotte de combe obscure	44.45	4.41	France	Lagorce, Ardèche	.	Cardial	12	(57, 61, 67)
Fornaci Carani	44.53	10.81	Italy	Fiorano,Modenese	.	Impressa	11	(89)
Fiorano	44.533	10.817	Italy	Maranello	.	Impressa	11	(89)
OstrovulMare	44.56	22.02	Romania		.	LateMesoBlack	15	(90)
Schela Cladovei	44.61	22.63	Romania		.	LateMesoBlack	15	(91)
Cuzoul de Gramat	44.76	1.7	France	Gramat (lot)	IV	Sauveterrien	17	(11)
Les Fieux	44.85	1.66	France	Miers (Lot)	D1	Sauveterrien	17	(11, 63, 92)
Rouffignac	45.05	0.966	France	(Dordogne)	3	Sauveterrien	17	(11, 93)
Rouffignac	45.05	0.966	France	(Dordogne)	5b	Sauveterrien	17	(11, 93)
Pas de la charmate	45.05	5.36	France	Isere	C1	Castelnovien	29	(94)
Pas de la charmate	45.05	5.36	France	Isere	C2	Sauveterrien	17	(94)
Lim001	45.13	13.72	Croatia		.	Castelnovien	29	(59, 60)
Ostiano-Dugali Alti	45.217	10.25	Italy	Pessina, Cremonese	.	Impressa	11	(37)
Zala Cave	45.26	15.22	Croatia	Ogulin	.	EarlyMesoBlak	21	(59, 60)
Ca'Bissara	45.28	11.5	Italy	Poiana maggiore	.	Impressa	11	(37)
Cascina Boche	45.3	10.317	Italy	Isorella	.	Impressa	11	(37, 89)
Pupicina Cave	45.32	14.145	Croatia	Vela Draga	.	EarlyMesoBlak	21	(59, 60)
Ovcja Cave	45.32	14.145	Croatia	.	.	EarlyMesoBlak	21	(59, 60)
Abri Sebrn	45.32	14.145	Croatia	Cicarija	.	EarlyMesoBlak	21	(59, 60)
Nugjlanska	45.392	14.047	Croatia	Cicarija	.	EarlyMesoBlak	21	(59, 95)
Grottina dei Covoloni del Broion	45.46	11.583	Italy	La Valla Longare, Vicenza	6	Castelnovien	29	(96)
Grottina dei Covoloni del Broion	45.46	11.583	Italy	La Valla Longare, Vicenza	7	Castelnovien	29	(96)
Germignac	45.56	-0.33	France	Les bois du Bourg, Charente-Maritime	.	VSG	2	(97, 98)
La Fru	45.56	5.93	France	Saint Christophe, Savoie	Ib air I	Sauveterrien	17	(99)
La Fru	45.56	5.93	France	Saint Christophe, Savoie	Air III c2et3	Sauveterrien	17	(99)
Cavernetta dello Trincea	45.64	13.78	Italy	San Antonio in Bosco, Trieste	9	Castelnovien	29	(11)
Caverna dei Ciclami	45.7	13.816	Italy	Monrupino, Trieste	9	Sauveterrien	17	(11, 100)
Grotta Azzurra	45.75	13.783	Italy	Samatorza, Trieste	F1-F6	Castelnovien	29	(101, 102)
Grotta Benussi	45.76	13.683	Italy	Pelagio, Duino-Aurisina, Trieste	T3	Castelnovien	29	(11)
Grotta Benussi	45.76	13.683	Italy	Pelagio, Duino-Aurisina, Trieste	T4	Castelnovien	29	(11)
Grotta dell'Edera	45.76	13.783	Italy	Fornaci di Aurisins Trieste	8_11	Sauveterrien	17	(11, 103)
Grotta degli Zingari 6	45.766	13.783	Italy	Sgonico, Trieste	.	Sauveterrien	17	(11, 104)
Culoz sous Balme Grave 2	45.85	5.78	France	(Ain)	.	Sauveterrien	17	(11, 105)
Grotte du Gardon	45.95	5.35	France	Ambérieu-en-Bugey , Ain	.	Cardial	12	(106)
Gardon	45.95	5.35	France	Ambérieu en Bugey (ain)	.	Cardial	12	(107)
La Vergne	45.96	-0.56	France	La Vergne, Charente-Maritime	Structure 10	Sauveterrien	17	(108, 109)
La Vergne	45.96	-0.56	France	La Vergne, Charente-Maritime	Stucture 3	Sauveterrien	17	(108, 109)
La Vergne	45.96	-0.56	France	La Vergne, Charente-Maritime	Structur 7	Sauveterrien	17	(108, 109)
La Vergne	45.96	-0.56	France	La Vergne, Charente-Maritime	.	Sauveterrien	17	(108, 109)
Cannes Ecluse	46	2	France	les Bagneaux Seine et Marne	21	RRBP	5	(110)
Cannes Ecluse	46	2	France	VM	1	RRBP	5	(110, 111)
Passy sur Yonne	46	2	France	la sablonnière	tc	VSG	2	(112)
Romagnano III	46	11.1	Italy	Loc, Romagnano, Trento	AB1+AB2	Castelnovien	29	(113)
Romagnano III	46	11.1	Italy	Loc, Romagnano, Trento	AC1-3	Sauveterrien	17	(11)
Romagnano III	46	11.1	Italy	Loc, Romagnano, Trento	AC4-8	Sauveterrien	17	(11)
Romagnano III	46	11.1	Italy	Loc, Romagnano, Trento	AE	Sauveterrien	17	(11)
Romagnano III	46	11.1	Italy	Loc, Romagnano, Trento	AB3	Sauveterrien	17	(11)
Bus de la Vecia	46.1	11.16	Italy	Besenello, Trento	.	Sauveterrien	17	(114)
Riparo di Pradestel	46.116	11.083	Italy	Ischia Podetti, Trento	D1	Castelnovien	29	(115)
Riparo di Pradestel	46.116	11.083	Italy	Ischia Podetti, Trento	D3	Castelnovien	29	(115)
Riparo di Pradestel	46.116	11.083	Italy	Ischia Podetti, Trento	E1-F1	Castelnovien	29	(115)
Riparo di Pradestel	46.116	11.083	Italy	Ischia Podetti, Trento	F	Castelnovien	29	(115)
Riparo di Pradestel	46.116	11.083	Italy	Ischia Podetti, Trento	.	Castelnovien	29	(115)
Riparo di Pradestel	46.116	11.083	Italy	Ischia Podetti, Trento	L2	Sauveterrien	17	(115)
Riparo di Pradestel	46.116	11.083	Italy	Ischia Podetti, Trento	L7	Sauveterrien	17	(115)
Riparo Gaban	46.15	11.16	Italy	Piazzina di Martignano, Trento	Neo	Impressa	11	(116, 117)
Riparo Gaban	46.15	11.16	Italy	Piazzina di Martignano, Trento	MA	Sauveterrien	17	(116)
Riparo Gaban	46.15	11.16	Italy	Piazzina di Martignano, Trento	MR	Castelnovien	29	(11)
Riparo Gaban	46.15	11.16	Italy	Piazzina di Martignano, Trento	MA	Sauveterrien	17	(11, 118)
Riparo Gaban	46.15	11.16	Italy	Piazzina di Martignano, Trento	MR-MA	Sauveterrien	17	(11, 118)
Vatte di Zambana	46.16	11.083	Italy	Zambana Vecchia Trento	5_7	Sauveterrien	17	(11, 119)
Vatte di Zambana	46.16	11.083	Italy	Zambana Vecchia Trento	10	Sauveterrien	17	(11, 119)
Mondeval de Sora	46.463	12.201	Italy	San vito di cadore	.	Castelnovien	29	(3, 121)
Baulme d'Ogens	46.716	6.733	Switzerland	Ogens, Moudon, Kanton de Vaud	.	Sauveterrien	17	(11, 63, 122)
Baulme d'Ogens	46.716	6.733	Switzerland	Ogens, Moudon, Kanton de Vaud	.	Sauveterrien	17	(11, 63, 122)
Arconciel/lasouche	46.75	7.11	Switzerland	Fribourg	.	Castelnovien	29	(123, 124)
Arconciel/lasouche	46.75	7.11	Switzerland	Fribourg	1	Castelnovien	29	(123, 124)
Arconciel/lasouche	46.75	7.11	Switzerland	Fribourg	2B	Castelnovien	29	(123, 124)
Gura Baciului	46.76	23.6	Romania	Cluj	.	Starcevo	14	(38, 39)
Endrod 119	46.93	20.83	Hongrie	Carpathian bassin	.	Starcevo	14	(125)
Col des Roches	47.05	6.85	Switzerland	Neuchâtel	.	Sauveterrien	17	(126)
Porteau Ouest	47.11	-2.1	France	St Gildas de Pornic, loire Atlantique	.	Castelnovien	29	(109)
Ranchot	47.15	5.73	France	Ranchot	3	Sauveterrien	17	(126)
Gigot	47.21	6.63	France	Doubs, Bretonvillers	.	Sauveterrien	17	(126)
Roche Chèvre	47.21	6.63	France	Doubs, Bretonvillers	.	Sauveterrien	17	(126)
Serrat del Pont	47.23	2.64	Spain	La Tortella, la Garrotxa	IV1	muesca et denticulado	23	(127)
Serrat del Pont	47.23	2.64	Spain	La Tortella, la Garrotxa	IV2	muesca et denticulado	23	(127)
Serrat del Pont	47.23	2.64	Spain	La Tortella, la Garrotxa	IV3	muesca et denticulado	23	(127)
Serrat del Pont	47.23	2.64	Spain	La Tortella, la Garrotxa	IV5	muesca et denticulado	23	(127)
Alleuds	47.31	-0.4	France	Pichelots, Maine et loire	.	VSG	2	(110)
Ez Lentillières	47.31	5.01	France	Dijon, Côte d'or	1	RRBP	5	(112, 128, 129)
Hoëdic	47.33	-2.88	France	(Morbihan)	Grave C	Tévécien	30	(19, 130)
Hoëdic	47.33	-2.88	France	(Morbihan)	Grave L?	Tévécien	30	(19, 130)
Hoëdic	47.33	-2.88	France	(Morbihan)	Grave H	Tévécien	30	(19, 130)
Hoëdic	47.33	-2.88	France	(Morbihan)	Grave J	Tévécien	30	(19, 130)
Hoëdic	47.33	-2.88	France	(Morbihan)	Grave K	Tévécien	30	(19, 130)
Hoëdic	47.33	-2.88	France	(Morbihan)	.	Tévécien	30	(19, 130)
Rochedane	47.35	6.76	France	Villars sous Dampjoux	.	Sauveterrien	17	(126)
Birsmatten	47.45	7.55	Switzerland	Nenzligen, Laufen, Kanton Bern	Horizon 1	Castelnovien	29	(11, 131)
Birsmatten	47.45	7.55	Switzerland	Nenzligen, Laufen, Kanton Bern	Horizon 3	Castelnovien	29	(11, 131)
Beg-er-Vil	47.48	-3.11	France	Quiberon, Morbihan	.	Tévécien	30	(109)
Bavans	47.48	6.73	France	Doubs	6	Sauveterrien	17	(132, 133)
Teviec	47.5	-3.116	France	St Pierre de Quiberon	Grave A	Tévécien	30	(109, 134)
Teviec	47.5	-3.116	France	St Pierre de Quiberon	Grave C	Tévécien	30	(109, 134)
Teviec	47.5	-3.116	France	St Pierre de Quiberon	Grave E	Tévécien	30	(109, 134)
Teviec	47.5	-3.116	France	St Pierre de Quiberon	Grave H1	Tévécien	30	(109, 134)
Teviec	47.5	-3.116	France	St Pierre de Quiberon	Grave H2?	Tévécien	30	(109, 134)
Teviec	47.5	-3.116	France	St Pierre de Quiberon	Grave H3	Tévécien	30	(109, 134)
Teviec	47.5	-3.116	France	St Pierre de Quiberon	Grave K1	Tévécien	30	(109, 134)
Teviec	47.5	-3.116	France	St Pierre de Quiberon	Grave K2,3	Tévécien	30	(109, 134)
Teviec	47.5	-3.116	France	St Pierre de Quiberon	Grave K4	Tévécien	30	(109, 134)
Teviec	47.5	-3.116	France	St Pierre de Quiberon	Grave K6	Tévécien	30	(109, 134)
Teviec	47.5	-3.116	France	St Pierre de Quiberon	Grave L	Tévécien	30	(109, 134)
Teviec	47.5	-3.116	France	St Pierre de Quiberon	Grave M	Tévécien	30	(109, 134)
Teviec	47.5	-3.116	France	St Pierre de Quiberon	Grave B	Tévécien	30	(109, 134)
Teviec	47.5	-3.116	France	St Pierre de Quiberon	Grave D	Tévécien	30	(109, 134)
Onzain	47.5	1.18	France	Herbault, Loiret	0	Rubrécent	4	(135)
Birsmatten-Basisgrotte	47.567	7.6	Switzerland	Nenzligen, Bâle-Campagne	H3	Beuronien	18	(133, 136)
Mulhouse-Est (Rixheim)	47.75	7.33	France	Haut Rhin	5	Rubrécent	4	(112, 137)
Mulhouse-Est (Rixheim)	47.75	7.33	France	Haut Rhin	3	Rubrécent	4	(112, 137)
Mulhouse-Est (Rixheim)	47.75	7.33	France	Haut Rhin	24	Rubfinal	9	(112, 137)
Mulhouse-Est (Rixheim)	47.75	7.33	France	Haut Rhin	1	Rubmoyen	3	(112, 137)
Mulhouse-Est (Rixheim)	47.75	7.33	France	Haut Rhin	2	Rubmoyen	3	(112, 137)
Mulhouse-Est (Rixheim)	47.75	7.33	France	Haut Rhin	4	Rubmoyen	3	(112, 137)
Mulhouse-Est (Rixheim)	47.75	7.33	France	Haut Rhin	19	Rubmoyen	3	(112, 137)
Mulhouse-Est (Rixheim)	47.75	7.33	France	Haut Rhin	14	Rubfinal	9	(112, 137)
Mulhouse-Est (Rixheim)	47.75	7.33	France	Haut Rhin	6	Rubfinal	9	(112, 137)
Mulhouse-Est (Rixheim)	47.75	7.33	France	Haut Rhin	12	Rubfinal	9	(112, 137)
Mulhouse-Est (Rixheim)	47.75	7.33	France	Haut Rhin	6	Rubfinal	9	(112, 137)
Mulhouse-Est (Rixheim)	47.75	7.33	France	Haut Rhin	14	Rubfinal	9	(112, 137)
Mulhouse-Est (Rixheim)	47.75	7.33	France	Haut Rhin	6	Rubfinal	9	(112, 137)
Beg-an-Dorchenn	47.83	-4.28	France	Plomeur, Finistère	.	Tévécien	30	(109)
Gurgy	47.86	3.56	France	Les Plantes du Mont	1	VSG	2	(112)
Gurgy	47.86	3.56	France	Les Plantes du Mont	5	VSG	2	(112)
Les Octrois	47.86	7.35	France	Ensisheim, Haut Rhin	37	Rubfinal	9	(112, 138)
Les Octrois	47.86	7.35	France	Ensisheim, Haut Rhin	35	Rubfinal	9	(112, 138)
Les Octrois	47.86	7.35	France	Ensisheim, Haut Rhin	40	Rubfinal	9	(112, 138)
Les Octrois	47.86	7.35	France	Ensisheim, Haut Rhin	13	Rubfinal	9	(112, 138)
Les Octrois	47.86	7.35	France	Ensisheim, Haut Rhin	6	Rubfinal	9	(112, 138)
Les Octrois	47.86	7.35	France	Ensisheim, Haut Rhin	5	Rubfinal	9	(112, 138)
Les Octrois	47.86	7.35	France	Ensisheim, Haut Rhin	6	Rubfinal	9	(112, 138)
Les Octrois	47.86	7.35	France	Ensisheim, Haut Rhin	14	Rubfinal	9	(112, 138)
Les Octrois	47.86	7.35	France	Ensisheim, Haut Rhin	13	Rubfinal	9	(112, 138)
Ratfled	47.86	7.35	France	Ensisheim, Haut Rhin	.	Rubfinal	9	(112, 138)
Merxheim	47.91	7.28	France	Breitenkopf, Haut Rhin	.	Rubfinal	9	(112, 137)
Ecure	47.93	2.13	France	Loire et cher	0	Rubrécent	4	(135)
Champlay	47.95	3.43	France	Les carpes Yonne	1	RRBP	5	(112, 139)
Armeau-Villevallier	47.98	3.4	France	Joigny, Yonne	.	Rubrécent	4	(135)
Mitterndorf	47.98	16.46	Austria	VB St Pölten, Niederösterreich	420	LBK	7	(140, 141)
Haut Mée	48	-1	France	Saint etienne en Coglès, Ille et vilaien	Ske2	VSG	2	(142)
Haut Mée	48	-1	France	Saint etienne en Coglès, Ille et vilaien	.	VSG	2	(142)
Grotte Rochefort	48	0	France	Saint Pierre sur Erve, Mayenne		Castelnovien	29	(143)
Armeau	48.05	3.31	France	Villeneuve sur Yonne, Yonne	.	VSG	2	(135)
Probstfels	48.05	8.966	Germany	Beuron, Tuttlingen, Baden-Wüttemberg	.	Beuronien	18	(136)
Jägerhaushöhle	48.05	8.966	Germany	Beuron	7	Beuronien	18	(133, 144)
Propstfels	48.05	8.966	Germany	Beuron	.	Beuronien	18	(136)
Jägerhaushöhle	48.05	8.966	Germany	Beuron, Tuttlingen, Baden-Wüttemberg	7	Beuronien	18	(11, 145)
Wettolsheim	48.06	7.31	France	Pariser Breite	1	Rubfinal	9	(112, 146)
Wettolsheim	48.06	7.31	France	Koenigsbreite	0	Rubfinal	9	(112, 146)
Route de Rouffach	48.08	7.36	France	Colmar	.	Rubancien	8	(147)
Falkensteinhöhle	48.08	9.08	Germany	Thiergarten	6	Beuronien	18	(11)
Falkensteinhöhle	48.08	9.08	Germany	Thiegarten, Sigmaringen, Baden-Wüttemberg	6	Beuronien	18	(148)
Falkensteinhöhle	48.08	9.08	Germany	Thiegarten, Sigmaringen, Baden-Wüttemberg	.	Beuronien	18	(148)
Falkensteinhöhle	48.08	9.08	Germany	Thiegarten	.	Beuronien	18	(133, 136)
Zigeunerfels	48.083	9.216	Germany	Sigmaringen Baden-Wüttemberg	.	Beuronien	18	(149)
Burghöhle von Dietfurt	48.083	9.216	Germany	Gem. Vilsingen Sigmaringen	11	Beuronien	18	(136)
Burghöhle von Dietfurt	48.083	9.216	Germany	Gem. Vilsingen Sigmaringen	10	Beuronien	18	(136)
Zigeunerfels	48.083	9.216	Germany	Sachsen, Bayern	A	Beuronien	18	(136)
Feldsach Inzigkofen	48.083	9.216	Germany	Sigmaringen Baden-Wüttemberg	.	Castelnovien	29	(150)
Château Landon	48.15	2.7	France	Seine et Marne	1	RRBP	5	(112, 135)
Gron	48.15	3.26	France	Les Sablons yonne	329	RRBP	5	(112, 151)
Gron	48.15	3.26	France	Les Sablons yonne	69	RRBP	5	(112, 151)
Rutzing	48.21	14.18	Austria	?	.	LBK	7	(152, 153)
Attenhofen	48.217	9.483	Germany	Bad Wuttenberg	.	Beuronien	18	(133, 154)
Saladorf	48.28	15.86	Austria	VB St Pölten, Niederösterreich	584	LBK	7	(140, 141)
Felsställe	48.283	9.733	Germany	Mühlen bei Ehingen, Alb-Donau-Kreis	IIa3	Beuronien	18	(133, 155)
Ratzersdorf	48.3	15.56	Austria	SG und VB t Pölten, Niederösterreich	556	LBK	7	(141)
Chaumont	48.31	3.1	France	Pont sur Yonne, Yonne	.	RFBP	1	(135, 152, 156)
Nitra	48.31	19.78	Slovakia	.	tombe 2	Rubancien	8	(157)
Nitra	48.31	19.78	Slovakia	.	autres tombes	Rubancien	8	(157)
Falaises des Prépoux	48.33	3.06	France	Villeneuve-la-Guyard (Yonne)	Sepulture 251	RRBP	5	(112, 158)
Falaises des Prépoux	48.33	3.06	France	Villeneuve-la-Guyard (Yonne)	Sepulture 156	VSG	2	(112, 158)
Falaises des Prépoux	48.33	3.06	France	Villeneuve-la-Guyard (Yonne)	H	RRBP	5	(112, 158)
Falaises des Prépoux	48.33	3.06	France	Villeneuve-la-Guyard (Yonne)	1	RRBP	5	(112, 158)
Lautereck	48.333	9.56	Germany	Lauterach, Ehingen, Baden-Wüttemberg	.	Castelnovien	29	(11, 159)
Port Renard	48.35	3.13	France	Vinneuf, Yonne	40	RRBP	5	(112, 160)
Port Renard	48.35	3.13	France	Vinneuf, Yonne	Sep 2, grp II	RRBP	5	(112, 160)
Port Renard	48.35	3.13	France	Vinneuf, Yonne	Fosse 2, grp III	RRBP	5	(112, 160)
Port Renard	48.35	3.13	France	Vinneuf, Yonne	Fosse 3, grp III	RRBP	5	(112, 160)
Port Renard	48.35	3.13	France	Vinneuf, Yonne	Fosse 6, grp III	RRBP	5	(112, 160)
Port Renard	48.35	3.13	France	Vinneuf, Yonne	Fosse 9, grp III	RRBP	5	(112, 160)
Port Renard	48.35	3.13	France	Vinneuf, Yonne	Fosse 10, grp III	RRBP	5	(112, 160)
Presles, Vinneuf	48.35	3.13	France	Sergines, Yonne	Sépulture 2	Rubrécent	4	(135, 161)
Barbey	48.36	3.05	France	le buisson rond, seine et marne	1	RRBP	5	(112, 162)
Helga Abri	48.367	9.733	Germany	Hohlenfelsen bei Schelklingen	IIF1-IIF2	Beuronien	18	(133, 163)
Le Chemin de Sens	48.38	3.03	France	Marolles sur Seine (Seine et Marne)	Maison1	RFBP	1	(164)
Le Chemin de Sens	48.38	3.03	France	Marolles sur Seine (Seine et Marne)	grave indet	RFBP	1	(164)
Chassemy	48.38	3.5	France	grand Horle Aisne	56	RRBP	5	(112, 165)
Chassemy	48.38	3.5	France	grand Horle Aisne	12	RRBP	5	(112, 165)
Chassemy	48.38	3.5	France	grand Horle Aisne	2	RRBP	5	(112, 165)
Stützheim	48.38	7.48	France	Bas rhin	.	LBK	7	(166)
Balloy	48.4	3.13	France	les Réaudins, Seine et Marne	20	RRBP	5	(112, 167)
Les Hauts de Trainel	48.41	3.45	France	Trainel, Aube	0	Rubrécent	4	(135)
Noyen sur Seine	48.45	3.35	France	Seine et Marne	2	Sauveterrien	17	(168)
Mittleres Haussigfeld	48.5	7.46	France	Rosheim, bas rhin	fossé	LBK	7	(169)
La Saulsotte	48.53	3.5	France	Bois Baudin, Aube	9231	RRBP	5	(112, 170)
La Saulsotte	48.53	3.5	France	Bois Baudin, Aube	.	RRBP	5	(112, 170)
La Saulsotte	48.53	3.5	France	les Grèves	9231	VSG	2	(112, 170)
La Saulsotte	48.53	3.5	France	les Grèves	9232	VSG	2	(112, 170)
Hohlenstein-Stadel	48.55	10.183	Germany	Asselfingen, Baden-Wüttemberg	Head-burial	Castelnovien	29	(150, 171)
St Yon	48.56	2.18	France	La Butte à Faucheux, Essonne	.	VSG	2	(112, 161)
Montereau	48.58	2.66	France	Seine et Marne	.	RRBP	5	(112, 162)
Osthoffen-Breuschwickersheim	48.58	7.55	France	Osthoffen-Breuschwickersheim, Bas-Rhin	2	Rubmoyen	3	(112, 166)
Osthoffen-Breuschwickersheim	48.58	7.55	France	Osthoffen-Breuschwickersheim, Bas-Rhin	3	Rubmoyen	3	(112, 166)
Hoenheim	48.61	7.75	France	Haut Rhin	.	Rubfinal	9	(19, 112)
Essenbach-Ammerbreite	48.617	12.217	Germany	Ammerbreite, Bavaria	grave 1	Rubmoyen	3	(153, 172, 173)
Essenbach-Ammerbreite	48.617	12.217	Germany	Ammerbreite, Bavaria	grave 3	Rubmoyen	3	(153, 172, 173)
Essenbach-Ammerbreite	48.617	12.217	Germany	Ammerbreite, Bavaria	grave 4	Rubmoyen	3	(153, 172, 173)
Essenbach-Ammerbreite	48.617	12.217	Germany	Ammerbreite, Bavaria	grave 8	Rubmoyen	3	(153, 172, 173)
Essenbach-Ammerbreite	48.617	12.217	Germany	Ammerbreite, Bavaria	grave 11	Rubmoyen	3	(153, 172, 173)
Essenbach-Ammerbreite	48.617	12.217	Germany	Ammerbreite, Bavaria	grave 14	Rubmoyen	3	(153, 172, 173)
Essenbach-Ammerbreite	48.617	12.217	Germany	Ammerbreite, Bavaria	grave 18	Rubmoyen	3	(153, 172, 173)
Essenbach-Ammerbreite	48.617	12.217	Germany	Ammerbreite, Bavaria	Grave 23	Rubmoyen	3	(153, 172, 173)
Essenbach-Ammerbreite	48.617	12.217	Germany	Ammerbreite, Bavaria	Grave 27	Rubmoyen	3	(153, 172, 173)
Essenbach-Ammerbreite	48.617	12.217	Germany	Ammerbreite, Bavaria	Grave 29	Rubmoyen	3	(153, 172, 173)
Essenbach-Ammerbreite	48.617	12.217	Germany	Ammerbreite, Bavaria	grave 30	Rubmoyen	3	(153, 172, 173)
Champ Buchotte	48.63	4.71	France	Larzicourt, Marne	sep 1l'enfant	Rubmoyen	3	(174)
Champ Buchotte	48.63	4.71	France	Larzicourt, Marne	sep 2 homme/femme	Rubmoyen	3	(174)
Champ Buchotte	48.63	4.71	France	Larzicourt, Marne	sep 4 femme	RRBP	5	(174)
Champ Buchotte	48.63	4.71	France	Larzicourt, Marne	sep 5 1 enfant	Rubmoyen	3	(174)
Quatzenheim	48.63	7.56	France	Bas rhin	6	Rubfinal	9	(112, 175)
Quatzenheim	48.63	7.56	France	Bas rhin	5	Rubfinal	9	(112, 175)
Quatzenheim	48.63	7.56	France	Bas rhin	7	Rubfinal	9	(112, 175)
Souffelweyersheim	48.63	7.73	France	Bas rhin	tombe19	Rubrécent	4	(176)
Souffelweyersheim	48.63	7.73	France	Bas rhin	tombe 26	Rubrécent	4	(176)
Souffelweyersheim	48.63	7.73	France	Bas rhin	39	Rubrécent	4	(141)
Cloyes	48.66	4.73	France	Orconte, Marne	.	RFBP	1	(19, 135)
Les Noues	48.66	4.73	France	Orconte, Marne	5	RFBP	1	(112, 129)
Kleinhadersdorf	48.667	16.583	Austria	Kleinhadersdorf	Childe burial	LBK	7	(153, 177, 178)
Le Bas des Vignes	48.7	4.6	France	Vert-la-Gravelle, Marne	803	RFBP	1	(112, 179)
Le Bas des Vignes	48.7	4.6	France	Vert-la-Gravelle, Marne	1	RFBP	1	(112, 179)
Le Bas des Vignes	48.7	4.6	France	Vert-la-Gravelle, Marne	63	RFBP	1	(112, 179)
Le Bas des Vignes	48.7	4.6	France	Vert-la-Gravelle, Marne	166	RFBP	1	(112, 179)
Frignicourt	48.7	4.6	France	Frignicourt, Marne	0	RRBP	5	(112, 129, 139)
Moncetz l'Abbaye	48.73	4.58	France	Vitry Le François, Marne	.	RFBP	1	(19, 112, 135)
Marolles	48.78	3.16	France	Prés Hauts, seine et marne	1	VSG	2	(112, 180)
Marolles	48.78	3.16	France	La gours aus lions	3	VSG	2	(112, 180)
Marolles	48.78	3.16	France	La gours aus lions	4	VSG	2	(112, 180)
Les Hautes Bruyères	48.8	2.36	France	Villejuif, Val de Marne	.	VSG	2	(161)
Buisson Pouilleux	48.81	2.51	France	Champigny sur Marne, Val de Marne	f114	VSG	2	(161)
Buisson Pouilleux	48.81	2.51	France	Champigny sur Marne, Val de Marne	.	VSG	2	(161)
Buisson Pouilleux	48.81	2.51	France	Champigny sur Marne, Val de Marne	.	VSG	2	(161)
Buisson Pouilleux	48.81	2.51	France	Champigny sur Marne, Val de Marne	.	VSG	2	(161)
Aiterhofen-Ödmühle	48.85	12.61	Germany	Straubing-Bogen, Bayern	32	LBK	7	(141, 181)
Aiterhofen-Ödmühle	48.85	12.61	Germany	Straubing-Bogen, Bayern	33	LBK	7	(141, 181)
Aiterhofen-Ödmühle	48.85	12.61	Germany	Straubing-Bogen, Bayern	60	LBK	7	(141, 181)
Aiterhofen-Ödmühle	48.85	12.61	Germany	Straubing-Bogen, Bayern	143	LBK	7	(141, 181)
Aiterhofen-Ödmühle	48.85	12.61	Germany	Straubing-Bogen, Bayern	146	LBK	7	(141, 181)
Aiterhofen-Ödmühle	48.85	12.61	Germany	Straubing-Bogen, Bayern	150	LBK	7	(141, 181)
Expansia II	48.9	-0.2	France	Falaise, Calvados	.	VSG	2	(182)
Pente de croupeton	48.91	2.76	France	Jablines, Seine et Marne	tombe 70	VSG	2	(112)
Pente de croupeton	48.91	2.76	France	Jablines, Seine et Marne	struct40	VSG	2	(112)
Les Longues Raies	48.91	2.76	France	Jablines, Seine et Marne	tombe 70	VSG	2	(112, 183)
Sengkofen	48.91	12.28	Germany	Regensburg, Bavière	18	LBK	7	(181)
Sengkofen	48.91	12.28	Germany	Regensburg, Bavière	26	LBK	7	(181)
Sengkofen	48.91	12.28	Germany	Regensburg, Bavière	29	LBK	7	(181)
Vignely	48.93	2.81	France	porte aux bergres Seine et Marne	289	VSG	2	(19, 112)
Vignely	48.93	2.81	France	Seine et Marne	2	RRBP	5	(19, 112, 129)
Vignely	48.93	2.81	France	Seine et Marne	1	RRBP	5	(19, 112, 129)
Schellnecker Wänd Abri II	48.933	11.833	Germany	Altessing, Neuessing, Kelheim	.	Meso	29	(159, 184)
Mangolding	48.95	12.21	Germany	Regensburg, Bavière	tombe 4	LBK	7	(152, 185)
Mangolding	48.95	12.21	Germany	Regensburg, Bavière	5	LBK	7	(181)
Mangolding	48.95	12.21	Germany	Regensburg, Bavière	6	LBK	7	(181)
Mangolding	48.95	12.21	Germany	Regensburg, Bavière	7	LBK	7	(181)
Mangolding	48.95	12.21	Germany	Regensburg, Bavière	13	LBK	7	(181)
Breuilpont	48.96	1.43	France	Pacy-sur-Eure, Eure	.	Rubrécent	4	(135)
Longueil Sainte Marie	49	3	France	le Barrage, Oise	1116	VSG	2	(112)
Longueil Sainte Marie	49	3	France	le Barrage, Oise	921	VSG	2	(112)
Greves	49	3	France	Villeneuve saint germain,	.	VSG	2	(161)
GroBe Ofnet	49	10.45	Germany	Bayern	VII	Castelnovien	29	(133, 136, 144, 186, 187)
Vedrovice	49.01	16.38	Czech Republic	?	.	LBK	7	(152, 153)
Vedrovice	49.01	16.38	Czech Republic		t15	LBK	7	(141, 153, 188)
Vedrovice	49.01	16.38	Czech Republic		grave indet	LBK	7	(141, 153, 188)
la sente de saillancourt	49.08	2	France	Courcelles sur Viosne	.	VSG	2	(161)
la sente de saillancourt	49.08	2	France	Courcelles sur Viosne	.	VSG	2	(161)
Incarville	49.23	1.18	France	Incarville	Struct99M90	VSG	2	(189)
Incarville	49.23	1.18	France	Incarville	St 2	VSG	2	(189)
Incarville	49.23	1.18	France	Incarville	F1	VSG	2	(189)
Incarville	49.23	1.18	France	Incarville	F2	VSG	2	(189)
Offenau	49.24	8.2	Germany	Bade Wurtemberg	M	Hinkelstein	6	(112)
Lery	49.28	1.21	France	Lery	F3	VSG	2	(189)
Lery	49.28	1.21	France	Lery	grave 1	VSG	2	(189)
Lery	49.28	1.21	France	Lery	fosse IV	VSG	2	(189)
Lery	49.28	1.21	France	Lery	F XLI	VSG	2	(189)
Lery	49.28	1.21	France	Lery	F XL	VSG	2	(189)
Lery	49.28	1.21	France	Lery	F LXI	VSG	2	(189)
Poses "sur la mare"	49.3	1.25	France	Poses	Struct17M23	VSG	2	(189)
Poses "sur la mare"	49.3	1.25	France	Poses	Struct1M6	VSG	2	(189)
Poses "sur la mare"	49.3	1.25	France	Poses	Struct3M6	VSG	2	(189)
Poses "sur la mare"	49.3	1.25	France	Poses	Struct22M40	VSG	2	(189)
Poses "sur la mare"	49.3	1.25	France	Poses	Struct26M40	VSG	2	(189)
Poses "sur la mare"	49.3	1.25	France	Poses	Struct27M40	VSG	2	(189)
Poses "sur la mare"	49.3	1.25	France	Poses	Struct36M40	VSG	2	(189)
Poses "sur la mare"	49.3	1.25	France	Poses	Struct46M50	VSG	2	(189)
Poses "sur la mare"	49.3	1.25	France	Poses	Struct44M50	VSG	2	(189)
Poses "sur la mare"	49.3	1.25	France	Poses	Struct53M60	VSG	2	(189)
Poses "sur la mare"	49.3	1.25	France	Poses	Struct68M60	VSG	2	(189)
Poses "sur la mare"	49.3	1.25	France	Poses	Struct63M70	VSG	2	(189)
Poses "sur la mare"	49.3	1.25	France	Poses	Struct66M70	VSG	2	(189)
Poses "sur la mare"	49.3	1.25	France	Poses	Struct74M80	VSG	2	(189)
Poses "sur la mare"	49.3	1.25	France	Poses	Struct91M80	VSG	2	(189)
Poses "sur la mare"	49.3	1.25	France	Poses	Struct92M80	VSG	2	(189)
Poirier	49.3	2.65	France	Pont-Saint-Maxence, Oise	Grave 16	RRBP	5	(190)
Jonquoire II	49.3	2.65	France	Pont-Saint-Maxence, Oise	.	RRBP	5	(190)
Moru	49.3	2.65	France	Pontpoint, Oise	0	VSG	2	(135, 191)
Schwetzingen	49.37	8.58	Germany	Badden wurttemberg	98	Rubfinal	9	(157)
Schwetzingen	49.37	8.58	Germany	Badden wurttemberg	99	Rubfinal	9	(157)
Schwetzingen	49.37	8.58	Germany	Badden wurttemberg	151	Rubfinal	9	(157)
Schwetzingen	49.37	8.58	Germany	Badden wurttemberg	170	Rubfinal	9	(157)
Schwetzingen	49.37	8.58	Germany	Badden wurttemberg	48	Rubfinal	9	(157)
Le Culot	49.38	3.43	France	Missy sur Aisne	1	RFBP	1	(112)
Maizy sur Aisne	49.38	3.73	France	Aisne les grands aisements	45	RRBP	5	(112, 192)
Cuiry les chaudardes	49.38	3.76	France	les Fontinettes	145	RRBP	5	(112, 139)
Cuiry les chaudardes	49.38	3.76	France	les Fontinettes	str 435	RRBP	5	(129, 135, 139)
Cuiry les chaudardes	49.38	3.76	France	les Fontinettes	str 311	RRBP	5	(129, 135, 139)
Cuiry les chaudardes	49.38	3.76	France	les Fontinettes	str 27	RRBP	5	(129, 135, 139)
Concevreux	49.38	3.78	France	Aisne	.	Castelnovien	29	(193)
les Obeaux	49.4	2.96	France	Trosly-breuil, Oise	.	VSG	2	(161)
Bucy le long	49.4	3.38	France	Aisne, Les fosselles	70	RRBP	5	(112, 194)
Bucy le long	49.4	3.38	France	Aisne, Les fosselles	92	RRBP	5	(112, 194)
Bucy le long	49.4	3.38	France	Aisne, Les fosselles	81	RRBP	5	(112, 194)
Bucy le long	49.4	3.38	France	Aisne, Les fosselles	91	RRBP	5	(112, 194)
Bucy le long	49.4	3.38	France	Aisne, Les fosselles	53	RRBP	5	(112, 194)
Bucy le long	49.4	3.38	France	Aisne, Les fosselles	80	RRBP	5	(112, 194)
Bucy le long	49.4	3.38	France	Aisne, Les fosselles	81	RRBP	5	(112, 194)
Bucy le long	49.4	3.38	France	Aisne, Les fosselles	145	RRBP	5	(112, 194)
Bucy le long	49.4	3.38	France	Aisne, Les fosselles	52	RRBP	5	(112, 194)
Bucy le long	49.4	3.38	France	Aisne, Les fosselles	83	RRBP	5	(112, 194)
Bucy le long	49.4	3.38	France	Aisne, Les fosselles	100	RRBP	5	(112, 194)
Bucy le long	49.4	3.38	France	Aisne, Les fosselles	101	RRBP	5	(112, 194)
Bucy le long	49.4	3.38	France	Fond du petit marais	369	VSG	2	(112, 195)
Bucy le long	49.4	3.38	France	Fond du petit marais	327	VSG	2	(112, 195)
Bucy le long	49.4	3.38	France	Fond du petit marais	370	VSG	2	(112, 195)
Cys la commune	49.4	3.56	France	les longues raies, Cys la commune, Aisne	45	RFBP	1	(112, 129, 139)
Chemin de la Pêcherie	49.4	3.9	France	Berry au Bac	196	RRBP	5	(112, 196)
Croix Maigret	49.4	3.9	France	Berry au Bac	345	RRBP	5	(112)
Vieux Tordoir	49.4	3.9	France	Berry au Bac	609	RRBP	5	(112, 197)
Vieux Tordoir	49.4	3.9	France	Berry au Bac	610	RRBP	5	(112, 197)
Vieux Tordoir	49.4	3.9	France	Berry au Bac	607	RRBP	5	(112, 197)
Vieux Tordoir	49.4	3.9	France	Berry au Bac	586	RRBP	5	(112, 197)
Vailly sur Aisne	49.41	3.51	France	Aisne	0	Rubrécent	4	(135)
Pontavert	49.41	3.81	France	le port aux marbres Aisne	16	RRBP	5	(112, 198)
Menneville	49.41	4	France	Derriere le village, Neufchâtel-sur-Aisne, Aisne	214	RRBP	5	(112, 199)
Menneville	49.41	4	France	Derriere le village, Neufchâtel-sur-Aisne, Aisne	250	RRBP	5	(112, 199)
Menneville	49.41	4	France	Derriere le village, Neufchâtel-sur-Aisne, Aisne	251	RRBP	5	(112, 199)
Menneville	49.41	4	France	Derriere le village, Neufchâtel-sur-Aisne, Aisne	144	RRBP	5	(112, 199)
Menneville	49.41	4	France	Derriere le village, Neufchâtel-sur-Aisne, Aisne	92	RRBP	5	(112, 199)
Menneville	49.41	4	France	Derriere le village, Neufchâtel-sur-Aisne, Aisne	254	RRBP	5	(112, 199)
Menneville	49.41	4	France	Derriere le village, Neufchâtel-sur-Aisne, Aisne	254	RRBP	5	(112, 199)
Menneville	49.41	4	France	Derriere le village, Neufchâtel-sur-Aisne, Aisne	248	RRBP	5	(112, 199)
Menneville	49.41	4	France	Derriere le village, Neufchâtel-sur-Aisne, Aisne	192	RRBP	5	(112, 199)
Prerov-Predmosti	49.45	17.45	Czech Republic	.	.	LBK	7	(152)
Bettelküche	49.498	11.752	Germany	Sulzbach-Rosenberg, Bayern	4	Beuronien	18	(11, 144)
BettelKüche	49.498	11.752	Germany	Bettelküche bei Sulzbach-Rosenberg (Oberpfalz)	4	Beuronien	18	(133, 144)
Worms-Rheingewann	49.6	8.2	Germany	Bade Wurtemberg	10	Hinkelstein	6	(112, 200)
Worms-Rheingewann	49.6	8.2	Germany	Bade Wurtemberg	5	Hinkelstein	6	(112, 200)
Worms-Rheingewann	49.6	8.2	Germany	Bade Wurtemberg	67	Hinkelstein	6	(112, 200)
Worms-Rheingewann	49.6	8.2	Germany	Bade Wurtemberg	68	Hinkelstein	6	(112, 200)
Worms-Rheingewann	49.6	8.2	Germany	Bade Wurtemberg	57	Hinkelstein	6	(112, 200)
Worms-Rheingewann	49.6	8.2	Germany	Bade Wurtemberg	63	Hinkelstein	6	(112, 200)
Worms-Rheingewann	49.6	8.2	Germany	Bade Wurtemberg	38	Hinkelstein	6	(112, 200)
Worms-Rheingewann	49.6	8.2	Germany	Bade Wurtemberg	61	Hinkelstein	6	(112, 200)
Worms-Rheingewann	49.6	8.2	Germany	Bade Wurtemberg	31	Hinkelstein	6	(112, 200)
Worms-Rheingewann	49.6	8.2	Germany	Bade Wurtemberg	45	Hinkelstein	6	(112, 200)
Worms-Rheingewann	49.6	8.2	Germany	Bade Wurtemberg	30	Hinkelstein	6	(112, 200)
Worms-Rheingewann	49.6	8.2	Germany	Bade Wurtemberg	34	Hinkelstein	6	(112, 200)
Worms-Rheingewann	49.6	8.2	Germany	Bade Wurtemberg	53	Hinkelstein	6	(112, 200)
Worms-Rheingewann	49.6	8.2	Germany	Bade Wurtemberg	69	Hinkelstein	6	(112, 200)
Monsheim	49.62	9.16	Germany	Rhénanie-Palatinat	.	Hinkelstein	6	(112, 201)
Worms-Adlerberg	49.63	8.36	Germany	.	.	LBK	7	(152)
Flomborn	49.69	8.14	Germany	Bavière	.	Rubancien	8	(112, 152, 202)
Flomborn	49.69	8.14	Germany	Bavière	28	Rubancien	8	(112, 152, 202)
Flomborn	49.69	8.14	Germany	Bavière	39	Rubancien	8	(112, 152, 202)
Flomborn	49.69	8.14	Germany	Bavière	1	Rubancien	8	(112, 152, 202)
Flomborn	49.69	8.14	Germany	Bavière	40	Rubancien	8	(112, 152, 202)
Flomborn	49.69	8.14	Germany	Bavière	44	Rubancien	8	(112, 152, 202)
Flomborn	49.69	8.14	Germany	Bavière	67	Rubancien	8	(112, 152, 202)
Flomborn	49.69	8.14	Germany	Bavière	7	Rubancien	8	(112, 152, 202)
Flomborn	49.69	8.14	Germany	Bavière	46	Rubancien	8	(112, 152, 202)
Flomborn	49.69	8.14	Germany	Bavière	77	Rubancien	8	(112, 152, 202)
Flomborn	49.69	8.14	Germany	Bavière	32	Rubancien	8	(112, 152, 202)
Flomborn	49.69	8.14	Germany	Bavière	1	Rubancien	8	(112, 152, 202)
Flomborn	49.69	8.14	Germany	Bavière	37	Rubfinal	9	(112, 152, 202)
Rheindürkheim	49.69	8.35	Germany	Rhénanie-Palatinat	18	Hinkelstein	6	(112, 200)
Rheindürkheim	49.69	8.35	Germany	Rhénanie-Palatinat	27	Hinkelstein	6	(112, 200)
Rheindürkheim	49.69	8.35	Germany	Rhénanie-Palatinat	11	Hinkelstein	6	(112, 200)
Rheindürkheim	49.69	8.35	Germany	Rhénanie-Palatinat	21	Hinkelstein	6	(112, 200)
Rheindürkheim	49.69	8.35	Germany	Rhénanie-Palatinat	8	Hinkelstein	6	(112, 200)
Rheindürkheim	49.69	8.35	Germany	Rhénanie-Palatinat	6	Hinkelstein	6	(112, 200)
Rheindürkheim	49.69	8.35	Germany	Rhénanie-Palatinat	19	Hinkelstein	6	(112, 200)
Rheindürkheim	49.69	8.35	Germany	Rhénanie-Palatinat	15	Hinkelstein	6	(112, 200)
Vejanovice	49.71	17.6	Czech Republic	?	.	LBK	7	(152, 153)
Ante	49.78	2.4	France	Dommartin, Somme	.	Rubrécent	4	(135, 203)
Trebur	49.93	8.41	Germany	Hesse	93	Hinkelstein	6	(112, 204)
Trebur	49.93	8.41	Germany	Hesse	89	Hinkelstein	6	(112, 204)
Trebur	49.93	8.41	Germany	Hesse	102	Hinkelstein	6	(112, 204)
Trebur	49.93	8.41	Germany	Hesse	114	Hinkelstein	6	(112, 204)
Trebur	49.93	8.41	Germany	Hesse	100	Hinkelstein	6	(112, 204)
Trebur	49.93	8.41	Germany	Hesse	87	Hinkelstein	6	(112, 204)
Trebur	49.93	8.41	Germany	Hesse	83	Hinkelstein	6	(112, 204)
Trebur	49.93	8.41	Germany	Hesse	85	Hinkelstein	6	(112, 204)
Trebur	49.93	8.41	Germany	Hesse	86	Hinkelstein	6	(112, 204)
Trebur	49.93	8.41	Germany	Hesse	125	Hinkelstein	6	(112, 204)
Trebur	49.93	8.41	Germany	Hesse	126	Hinkelstein	6	(112, 204)
Trebur	49.93	8.41	Germany	Hesse	128	Hinkelstein	6	(112, 204)
Trebur	49.93	8.41	Germany	Hesse	63	Hinkelstein	6	(112, 204)
Trebur	49.93	8.41	Germany	Hesse	120	Hinkelstein	6	(112, 204)
Trebur	49.93	8.41	Germany	Hesse	103	Hinkelstein	6	(112, 204)
Trebur	49.93	8.41	Germany	Hesse	113	Hinkelstein	6	(112, 204)
Trebur	49.93	8.41	Germany	Hesse	53	Hinkelstein	6	(112, 204)
Trebur	49.93	8.41	Germany	Hesse	40	Hinkelstein	6	(112, 204)
Trebur	49.93	8.41	Germany	Hesse	47	Hinkelstein	6	(112, 204)
Trebur	49.93	8.41	Germany	Hesse	70	Hinkelstein	6	(112, 204)
Trebur	49.93	8.41	Germany	Hesse	76	Hinkelstein	6	(112, 204)
Trebur	49.93	8.41	Germany	Hesse	67	Hinkelstein	6	(112, 204)
Trebur	49.93	8.41	Germany	Hesse	84	Hinkelstein	6	(112, 204)
Trebur	49.93	8.41	Germany	Hesse	92	Hinkelstein	6	(112, 204)
Trebur	49.93	8.41	Germany	Hesse	77	Hinkelstein	6	(112, 204)
Trebur	49.93	8.41	Germany	Hesse	45	Hinkelstein	6	(112, 204)
Trebur	49.93	8.41	Germany	Hesse	62	Hinkelstein	6	(112, 204)
Trebur	49.93	8.41	Germany	Hesse	68	Hinkelstein	6	(112, 204)
Trebur	49.93	8.41	Germany	Hesse	72	Hinkelstein	6	(112, 204)
Trebur	49.93	8.41	Germany	Hesse	110	Hinkelstein	6	(112, 204)
Trebur	49.93	8.41	Germany	Hesse	112	Hinkelstein	6	(112, 204)
Trebur	49.93	8.41	Germany	Hesse	124	Hinkelstein	6	(112, 204)
Trebur	49.93	8.41	Germany	Hesse	90	Hinkelstein	6	(112, 204)
Trebur	49.93	8.41	Germany	Hesse	44	Hinkelstein	6	(112, 204)
Trebur	49.93	8.41	Germany	Hesse	80	Hinkelstein	6	(112, 204)
Trebur	49.93	8.41	Germany	Hesse	79	Hinkelstein	6	(112, 204)
Le petit marais	49.95	2.14	France	La chaussée-tirancourt, Somme			28	(205)
Kadan	50.38	13.26	Czech Republic		.	LBK	7	(152)
Culverwell	50.516	-2.433	Britain	Isle of Portland, Dorset	.	Obanien	16	(11, 207)
Irchonwelz	50.61	3.75	Belgium	Hainaut	.	VSG	2	(161)
Friedensdorf	50.85	8.56	Germany		.	LBK	7	(152)
Aveline hole	50.93	-3.95	Britain	Burrington combe, Mendip Hill, somerset,	.	MesoancienAngl	20	(208)
Hawkcombe	51.216	-0.633	Britain	Porlock, Somerset, Britain	.	Obanien	16	(209)
Körner	51.23	10.6	Germany		.	LBK	7	(152)
Bad Dürrenberg	51.3	12.06	Germany	.	.	LateMesoBalt	46	(210)
Sondershausen	51.36	10.86	Germany	Thuringia	32	LBK	7	(177, 211)
Esperstedt	51.43	11.68	Germany		.	LBK	7	(152)
Nanna's cave	51.62	-4.68	Britain	Caldey Island	.	MesoancienAngl	20	(212)
Daylight Rock	51.62	-4.66	Britain	Caldey Island	.	MesoancienAngl	20	(213)
Nab Head	51.75	-5.183	Britain	Pembrokeshire	.	MesoancienAngl	20	(214, 215)
Waum Fignen Felen	51.83	-3.68	Britain	Mid-Wales	.	MesoancienAngl	20	(216)
Janislawice	51.85	20.06	Poland	.	.	Janislawice	42	(217-219)
King Arthur's Cave	51.866	-2.666	Britain	Whitchurch, Herefordshire, Britain	.	Obanien	16	(11, 209)
Dudka	51.93	21.71	Poland	Masurian	.	Narva	34	(220)
Newquay	52.21	-4.36	Britain	Cardiganshire	.	MesoancienAngl	20	(212)
Madwag	52.31	-3.5	Britain	Wye Valley	.	MesoancienAngl	20	(221)
Fernewerder	52.483	12.083	Germany	Nauen, Brandenburg	.	Maglemosien	47	(11)
Pritzberbe	52.5	12.483	Germany	Hohenfershesar, Bradenburg-Land	.	Maglemosien	47	(11, 222)
Friesack	52.73	12.58	Germany	.	II	Maglemosien	47	(168)
Friesack	52.73	12.58	Germany	.	III	Maglemosien	47	(168)
Friesack	52.73	12.58	Germany	.	I	Maglemosien	47	(168)
Friesack	52.73	12.58	Germany	Nauen, Brandenburg	.	Maglemosien	47	(11)
Rollmannsberg	53.01	14.23	Germany	Uckermark District, Brandenburg	male 2	LateMesoBalt	46	(223)
Gross Fredenwalde	53.13	13.8	Germany	Bradebourg	1	LateMesoBalt	46	(224)
Gross Fredenwalde	53.13	13.8	Germany	Bradebourg	2	LateMesoBalt	46	(224)
Mszano	53.23	19.33	Poland	Torun province	grave n°1	Komornica	43	(225)
Prestatyn	53.316	-3.4	Britain	Flintshire, Wales	.	Obanien	16	(11, 2009)
Nanna's cave	53.35	-3.16	Britain	Caldey Island	Area1	MesoancienAngl	20	(212)
Nanna's cave	53.35	-3.16	Britain	Caldey Island	.	MesoancienAngl	20	(212)
Plau	53.45	12.26	Germany	.	.	LateMesoBalt	46	(226)
Manton Warren	53.58	-0.65	Britain	Humberside, scunthorpe	.	MesoancienAngl	20	(212)
Ostorf	53.61	11.41	Germany	Mecklenburg	.	TRB	41	(227)
Hohen Viecheln	53.783	11.5	Germany	Wismar, Mecklenburg	c	Maglemosien	47	(228)
Hohen Viecheln	53.783	11.5	Germany	Wismar, Mecklenburg	b	Maglemosien	47	(168)
Travenort	53.983	10.833	Germany	Segeberg, Schleswig-Holstein	.	Maglemosien	47	(11)
Kamienskie	54.1	22.93	Poland	Suwalki province	.	Kunda	45	(229)
Isle of man	54.15	-4.48	Britain		.	MesoancienAngl	20	(212)
Star Carr	54.28	-0.41	Britain	Seamer, Yorkshire, Britain	.	MesoancienAngl	20	(230)
Star Carr	54.28	-0.41	Britain	Scarborough	.	MesoancienAngl	20	(11, 168)
Staple Crage	54.76	-1.56	Britain	County Durham	.	MesoancienAngl	20	(212)
Svaerdborg	55.083	11.86	Denmark	Hammer, Praesto, Sjaelland	.	Maglemosien	47	(11, 222)
Lundby I	55.116	11.85	Denmark	Hammer, Praesto, Sjaelland	.	Maglemosien	47	(11)
Lundby II	55.116	11.85	Denmark	Hammer, Praesto, Sjaelland	.	Maglemosien	47	(11)
Lundby Mose	55.116	11.85	Denmark	Hammer, Praesto, Sjaelland	.	Maglemosien	47	(11)
Holmegaard	55.283	11.76	Denmark	Fensmark, Hammer, Praesto, Sjaelland	I	Maglemosien	47	(11)
Holmegaard	55.283	11.76	Denmark	Fensmark, Hammer, Praesto, Sjaelland	IV	Kongemose	38	(11, 231)
Harreby	55.33	8.93	Denmark	Sonder-Hygum, Haderslev	.	ENBalt	31	(232)
Skateholm	55.38	13.48	Sweden	.	.	LateMesoBalt	46	(233-235)
Skateholm	55.38	13.48	Sweden	.	41	LateMesoBalt	46	(233-235)
Skateholm	55.38	13.48	Sweden		46	LateMesoBalt	46	(232)
Skateholm	55.38	13.48	Sweden		6	LateMesoBalt	46	(232)
Skateholm	55.38	13.48	Sweden		16	LateMesoBalt	46	(210)
Skateholm	55.38	13.48	Sweden		XX	LateMesoBalt	46	(210)
Skateholm	55.38	13.48	Sweden		21	LateMesoBalt	46	(210)
Skateholm	55.38	13.48	Sweden		VIII	LateMesoBalt	46	(210)
Skateholm	55.38	13.48	Sweden		31	LateMesoBalt	46	(210)
Skateholm	55.38	13.48	Sweden		37	LateMesoBalt	46	(210)
Skateholm	55.38	13.48	Sweden		40	LateMesoBalt	46	(210)
Skateholm	55.38	13.48	Sweden		53	LateMesoBalt	46	(232)
Skateholm	55.38	13.48	Sweden		47	LateMesoBalt	46	(210)
Tybrind Vig	55.4	9.83	Denmark	Fons, Vends, Odense, Fyn	.	Kongemose	38	(236)
Stroby Egede	55.41	12.25	Denmark	Stroby	b	Ertebolle moyen	40	(232)
Odense	55.416	10.383	Denmark	Fyn	.	Kongemose	38	(11)
Kolding Fjord	55.5	9.616	Denmark	Brusk, Vejle	.	Ertebolle	39	(237)
Millerup I Syd	55.5	11.216	Denmark	Maglemose Bog	.	Maglemosien	47	(11, 238)
Saedding	55.51	8.41	Denmark	Guldager, Ribe	.	ENBalt	31	(239)
Tarp	55.53	8.46	Denmark	Bryndum, Ribe	.	ENBalt	31	(240)
Brondum	55.53	8.48	Denmark	Brondum, Ribe	.	ENBalt	31	(232)
NilØseholm	55.55	11.5	Denmark	Merlose, Holbaek	.	Kongemose	38	(11)
Limhamn	55.56	12.98	Sweden	Jära bank, Malmö, Skane	.	Maglemosien	47	(11)
Verup	55.566	11.516	Denmark	Verup Mose, Nilose, Merlose, Holbaek, Sjaelland	.	Kongemose	38	(11, 241)
Løjesmose Mose	55.583	11.416	Denmark	Reerslev, Merlose, Holbaek, Sjaelland	.	Maglemosien	47	(11)
Kongemosen	55.583	11.5	Denmark	Stenmagle, Merlose, Holbaek	.	Late Kongemose	37	(242)
Ulkestrup I	55.583	11.53	Denmark	Ulkestrup lyng, undlose, Merlose, Holbaek, Sjaelland	.	Maglemosien	47	(11)
MagleØ	55.583	11.533	Denmark	Laarup, Stenlille, Merlose, Holbaek, Sjaelland	Lower layer	Maglemosien	47	(11, 243)
Bodals Mose II	55.6	11.53	Denmark	Stenlille, Merlose, Holbaek, Sjaelland	.	Ertebolle	39	(244)
Øgaard (collier)	55.6	11.56	Denmark	Merlose, Holbaek	.	Maglemosien	47	(11, 243)
Teglvaherksgarden	55.63	8.48	Denmark	Varde, Ribe	.	ENBalt	31	(245)
Dragsholm	55.76	11.4	Denmark	.	double A	LateMesoBalt	46	(238, 246)
Dragsholm	55.76	11.4	Denmark	.	double B	LateMesoBalt	46	(238, 246)
Dragsholm	55.76	11.4	Denmark	.	simple D	TRB	41	(238, 246)
Donkalnis	55.77	22.41	Lithuania		4	Kunda	45	(247)
Onsved mark	55.78	12	Denmark	Skuldelev, Frederiksborg	.	ENBalt	31	(248)
Bloksbjerg	55.783	12.583	Denmark	Christiansholm, Klampenborg, Sjaelland	C/D	Ertebolle	39	(249)
Bloksbjerg	55.783	12.583	Denmark	Christiansholm, Klampenborg, Gentoft, Sokkelund, Kobenhavns, Sjaelland	E/F	Late Kongemose	37	(249)
Spiginas	55.8	22.53	Lithuania	.	4	Kunda	45	(247)
Bygholm Norremark	55.85	9.76	Denmark	Hatting, Vejle	.	ENBalt	31	(250)
Bøgebakken	55.85	12.55	Denmark	Henriksholm, Sollerod, Sokelund, Kobenhavns	.	Early Ertebolle	36	(11, 226)
Bøgebakken	55.85	12.56	Denmark	vedbaek	T8 (femal)	Early Ertebolle	36	(226)
Bøgebakken	55.85	12.56	Denmark	vedbaek	T9	Early Ertebolle	36	(226)
Bøgebakken	55.85	12.56	Denmark	vedbaek	T19	Early Ertebolle	36	(226)
Bøgebakken	55.85	12.56	Denmark	necropole	1	Early Ertebolle	36	(226)
Bøgebakken	55.85	12.56	Denmark	necropole	T8 (femal)	Early Ertebolle	36	(226)
Bøgebakken	55.85	12.56	Denmark	necropole	T19	Early Ertebolle	36	(226)
Ageröde I HC	55.93	13.416	Sweden	Munkarp, sn., Skane	.	Maglemosien	47	(11, 251)
Ageröde I HC	55.93	13.416	Sweden	Munkarp, sn., Skane	UT	Maglemosien	47	(168)
Ageröde I HC	55.93	13.416	Sweden	Munkarp, sn., Skane	VL	Maglemosien	47	(168)
Hedegarde	55.95	9.3	Denmark	Them, Skenderborg	.	ENBalt	31	(232)
Caisteal nan Gillean	56.01	-6.25	Britain	Oronsay	.	MesoancienAngl	20	(252)
Cnoc Sligeach	56.016	-6.233	Britain	Island of Oronsay, Argyllshire, Scotland	.	Obanien	16	(252)
Ringkloster	56.016	9.95	Denmark	Hylke, Voer, Skanderborg, Jylland	.	Ertebolle	39	(253)
Norslund	56.016	10.23	Denmark	Malling, Ning, Aarhus, Jylland	3	Early Ertebolle	36	(11)
Cnoc Coig	56.02	-6.26	Britain	Oronsay	.	MesoancienAngl	20	(254)
Rustrup	56.03	9.93	Denmark	Them, Skenderborg	.	ENBalt	31	(232)
Salten Langhoj	56.08	9.58	Denmark	Them, Skenderborg	.	ENBalt	31	(240)
Villingbaek Øst A	56.1	12.5	Denmark	Esbonderup, Holbo, Frederiksborg, Sjaelland	.	Kongemose	38	(255)
Olstrup	56.11	8.43	Denmark	Olstrup, Ringkobing	.	ENBalt	31	(256)
Brabrand	56.13	10.13	Denmark	Viby, Ning, Aarhus, Jylland	.	Ertebolle	39	(11)
Barkaer	56.28	10.6	Denmark	Feldballe, Randers	1,2,3	ENBalt	31	(257)
Konens Hoj	56.28	10.73	Denmark	Fuglslev, Randers	.	ENBalt	31	(240)
Zamostje	56.3	38.13	Russia	Moscou, Saint Serge, Zagorsk	H2	MesoancienRuss	48	(168)
Sjorup plantage	56.33	9.31	Denmark	Vroue, Viborg	.	ENBalt	31	(258)
Carding Mill Bay	56.41	-5.28	Britain	Oban	.	MesoancienAngl	20	(259)
Morton B	56.416	-2.866	Britain	Fifeshire, Scotland	.	MesoancienAngl	20	(260)
Skibshoj	56.43	9.05	Denmark	Vroue, Viborg	.	ENBalt	31	(258)
Vroue Hede	56.43	9.05	Denmark	Vroue, Viborg	.	ENBalt	31	(258)
Vroue Bjerg	56.43	9.05	Denmark	Vroue, Viborg	.	ENBalt	31	(258)
Dyrbolmen	56.43	10.46	Denmark	Horning, Sonderhald, Randers, Jylland	.	Ertebolle	39	(11)
Jattrup	56.45	8.88	Denmark	Sevel, Ringkobing	.	ENBalt	31	(232)
Kallingemore Mosse	56.46	16.36	Sweden	Öland	.	Maglemosien	47	(11)
Troelstrup	56.5	9.15	Denmark	Vester-Tostrup, Viborg	.	ENBalt	31	(232)
Meilgaard	56.516	10.66	Denmark	Glaesborg, Djurs Norre	.	Ertebolle	39	(261)
Ulva	56.53	-6.29	Britain	Mull	.	MesoancienAngl	20	(262)
Krabbesholm	56.56	9.05	Denmark	Resen, Hindborg, Viborg, Jylland	.	Ertebolle	39	(11)
Hormested	56.61	9.65	Denmark	Hormested, Hjorring	.	ENBalt	31	(232)
Hejring	56.61	9.65	Denmark	Klejtrup, Viborg	.	ENBalt	31	(232)
Risga	56.65	-5.99	Britain	Argyll	.	MesoancienAngl	20	(263)
Storgard	56.66	9.45	Denmark	Fjelso, Viborg	.	ENBalt	31	(264)
Zvejnieki	56.79	23.07	Lithuania	Burtnieki	Grave n°86	Meso/NeoBalt	32	(265)
Zvejnieki	56.79	23.07	Lithuania	Burtnieki	collective n°92	Meso/NeoBalt	32	(265)
Zvejnieki	56.79	23.07	Lithuania	Burtnieki	male n°132	Meso/NeoBalt	32	(265)
Zvejnieki	56.79	23.07	Lithuania	Burtnieki	male n°160	Meso/NeoBalt	32	(265)
Zvejnieki	56.79	23.07	Lithuania	Burtnieki	male n°164	Meso/NeoBalt	32	(265)
Zvejnieki	56.79	23.07	Lithuania	Burtnieki	enfant n°190	Meso/NeoBalt	32	(265)
Zvejnieki	56.79	23.07	Lithuania	Burtnieki	Grave 32	Meso/NeoBalt	32	(265)
Zvejnieki	56.79	23.07	Lithuania	Burtnieki	female n°146	EarlyNeoBalt	31	(265, 266)
Zvejnieki	56.79	23.07	Lithuania	Burtnieki	male n°153	EarlyNeoBalt	31	(265, 266)
Zvejnieki	56.79	23.07	Lithuania	Burtnieki	122/123 1 male+1 ado	EarlyNeoBalt	31	(265, 266)
Zvejnieki	56.79	23.07	Lithuania	Burtnieki	male 170	MiddleMesoBalt	35	(265, 266)
Zvejnieki	56.79	23.07	Lithuania	Burtnieki	Femal 57	LateMesoBalt	46	(265, 266)
Zvejnieki	56.79	23.07	Lithuania	Burtnieki	Femal 121	Meso/NeoBalt	32	(265, 266)
Zvejnieki	56.79	23.07	Lithuania	Burtnieki	Male 300	EarlyNeoBalt	31	(265, 266)
Zvejnieki	56.79	23.07	Lithuania	Burtnieki	Child 12	LateMesoBalt	46	(265, 266)
Zvejnieki	56.79	23.07	Lithuania	Burtnieki	76	LateMesoBalt	46	(265, 266)
Zvejnieki	56.79	23.07	Lithuania	Burtnieki	122	Meso/NeoBalt	32	(265, 266)
Zvejnieki	56.79	23.07	Lithuania	Burtnieki	89	EarlyNeoBalt	31	(265, 266)
Zvejnieki	56.79	23.07	Lithuania	Burtnieki	290	EarlyNeoBalt	31	(265, 266)
Zvejnieki	56.79	23.07	Lithuania	Burtnieki	162	EarlyNeoBalt	31	(265, 266)
Zvejnieki	56.79	23.07	Lithuania	Burtnieki	Grave n°16	LateMesoBalt	46	(265)
Zvejnieki	56.79	23.07	Lithuania	Burtnieki	16	LateMesoBalt	46	(210)
Zvejnieki	56.79	23.07	Lithuania	Burtnieki	3	LateMesoBalt	46	(210)
Zvejnieki	56.79	23.07	Lithuania	Burtnieki	5	LateMesoBalt	46	(210)
Zvejnieki	56.79	23.07	Lithuania	Burtnieki	8	LateMesoBalt	46	(210)
Zvejnieki	56.79	23.07	Lithuania	Burtnieki	15	LateMesoBalt	46	(210)
Zvejnieki	56.79	23.07	Lithuania	Burtnieki	17	LateMesoBalt	46	(210)
Zvejnieki	56.79	23.07	Lithuania	Burtnieki	22	LateMesoBalt	46	(210)
Zvejnieki	56.79	23.07	Lithuania	Burtnieki	24	LateMesoBalt	46	(210)
Zvejnieki	56.79	23.07	Lithuania	Burtnieki	27	LateMesoBalt	46	(210)
Zvejnieki	56.79	23.07	Lithuania	Burtnieki	27	LateMesoBalt	46	(210)
Zvejnieki	56.79	23.07	Lithuania	Burtnieki	28	LateMesoBalt	46	(210)
Zvejnieki	56.79	23.07	Lithuania	Burtnieki	29	LateMesoBalt	46	(210)
Zvejnieki	56.79	23.07	Lithuania	Burtnieki	31	LateMesoBalt	46	(210)
Zvejnieki	56.79	23.07	Lithuania	Burtnieki	33	LateMesoBalt	46	(210)
Zvejnieki	56.79	23.07	Lithuania	Burtnieki	37	LateMesoBalt	46	(210)
Zvejnieki	56.79	23.07	Lithuania	Burtnieki	42	LateMesoBalt	46	(210)
Zvejnieki	56.79	23.07	Lithuania	Burtnieki	43	LateMesoBalt	46	(210)
Zvejnieki	56.79	23.07	Lithuania	Burtnieki	44	LateMesoBalt	46	(210)
Zvejnieki	56.79	23.07	Lithuania	Burtnieki	45	LateMesoBalt	46	(210)
Zvejnieki	56.79	23.07	Lithuania	Burtnieki	51	LateMesoBalt	46	(210)
Zvejnieki	56.79	23.07	Lithuania	Burtnieki	55	LateMesoBalt	46	(210)
Zvejnieki	56.79	23.07	Lithuania	Burtnieki	57	LateMesoBalt	46	(210)
Zvejnieki	56.79	23.07	Lithuania	Burtnieki	62	LateMesoBalt	46	(210)
Zvejnieki	56.79	23.07	Lithuania	Burtnieki	74	LateMesoBalt	46	(210)
Zvejnieki	56.79	23.07	Lithuania	Burtnieki	83	LateMesoBalt	46	(210)
Zvejnieki	56.79	23.07	Lithuania	Burtnieki	89	LateMesoBalt	46	(210)
Zvejnieki	56.79	23.07	Lithuania	Burtnieki	93	LateMesoBalt	46	(210)
Zvejnieki	56.79	23.07	Lithuania	Burtnieki	100	LateMesoBalt	46	(210)
Zvejnieki	56.79	23.07	Lithuania	Burtnieki	106	LateMesoBalt	46	(210)
Zvejnieki	56.79	23.07	Lithuania	Burtnieki	108	LateMesoBalt	46	(210)
Zvejnieki	56.79	23.07	Lithuania	Burtnieki	114	LateMesoBalt	46	(210)
Zvejnieki	56.79	23.07	Lithuania	Burtnieki	115	LateMesoBalt	46	(210)
Zvejnieki	56.79	23.07	Lithuania	Burtnieki	116	LateMesoBalt	46	(210)
Zvejnieki	56.79	23.07	Lithuania	Burtnieki	124	LateMesoBalt	46	(210)
Zvejnieki	56.79	23.07	Lithuania	Burtnieki	125	LateMesoBalt	46	(210)
Zvejnieki	56.79	23.07	Lithuania	Burtnieki	126	LateMesoBalt	46	(210)
Zvejnieki	56.79	23.07	Lithuania	Burtnieki	128	LateMesoBalt	46	(210)
Zvejnieki	56.79	23.07	Lithuania	Burtnieki	130	LateMesoBalt	46	(210)
Zvejnieki	56.79	23.07	Lithuania	Burtnieki	136	LateMesoBalt	46	(210)
Zvejnieki	56.79	23.07	Lithuania	Burtnieki	138	LateMesoBalt	46	(210)
Zvejnieki	56.79	23.07	Lithuania	Burtnieki	147	LateMesoBalt	46	(210)
Zvejnieki	56.79	23.07	Lithuania	Burtnieki	151	LateMesoBalt	46	(210)
Zvejnieki	56.79	23.07	Lithuania	Burtnieki	189	LateMesoBalt	46	(210)
Zvejnieki	56.79	23.07	Lithuania	Burtnieki	190	LateMesoBalt	46	(210)
Zvejnieki	56.79	23.07	Lithuania	Burtnieki	190	LateMesoBalt	46	(210)
Zvejnieki	56.79	23.07	Lithuania	Burtnieki	190	LateMesoBalt	46	(210)
Ertebølle	56.8	9.183	Denmark	Strandby, Gislum, Aalborg, Jylland	.	Ertebolle	39	(11)
Morup Molle	56.81	8.36	Denmark	Bedsted, Thisted	.	ENBalt	31	(232)
Flade	56.88	8.8	Denmark	Flade, Hjorring	.	ENBalt	31	(232)
Tolstrup	56.98	9.35	Denmark	Naesborg, Alborg	.	ENBalt	31	(267)
Brovst	57.1	9.516	Denmark	Malling, Ning, Aalborg, Jylland	2	Kongemose	38	(268)
Stenbakken	57.28	9.61	Denmark	Saltum, Hjorring	.	ENBalt	31	(232)
Sand	57.41	-5.81	Britain	Applecross	.	MesoancienAngl	20	(269)
Tamula	57.84	26.98	Estonia	.	.	Narva	34	(270)
Tamula	57.84	26.98	Estonia	.	VII	Narva	34	(270)
Rottjärnslid	58.26	6.516	Sweden	Rottjärnslid, dragmark sn., Bohüslan	1	Kongemose	38	(271)
Pulli	58.42	24.68	Estonia	.	.	EarlyMesoBalt	33	(272)
Konnu	58.43	22.79	Estonia	Saamermaa	VIII	Narva	34	(270, 273)
Konnu	58.43	22.79	Estonia	Saamermaa	.	Narva	34	(270, 273)
Ajvide	58.55	13.98	Sweden	Gotland	1	ENBalt	31	(274)
Ajvide	58.55	13.98	Sweden	Gotland	2	ENBalt	31	(274)
Viste	58.7	5.56	Norway	Randaberg, N. Jaern s.	1	EarlyMesoBalt	33	(275)
Nederst	59.11	18.06	Sweden	Jutland	4	Ertebolle	39	(232)
Henninge Bro	61.15	16.7	Sweden	Henninge	.	ENBalt	31	(232)
Popovo	61.46	39.95	Russia	Fundort	I	Kunda	45	(210)
Popovo	61.46	39.95	Russia	Fundort	III	Kunda	45	(210)
Popovo	61.46	39.95	Russia	Fundort	V	Kunda	45	(210)
Oleneostrovski	62.05	35.35	Russia	Carélie, lac Onega	.	Kunda	45	(210, 276)
Oleneostrovski	62.05	35.35	Russia	Carélie, lac Onega	1a	Kunda	45	(210)
Oleneostrovski	62.05	35.35	Russia	Carélie, lac Onega	4	Kunda	45	(210)
Oleneostrovski	62.05	35.35	Russia	Carélie, lac Onega	5	Kunda	45	(210)
Oleneostrovski	62.05	35.35	Russia	Carélie, lac Onega	6	Kunda	45	(210)
Oleneostrovski	62.05	35.35	Russia	Carélie, lac Onega	8	Kunda	45	(210)
Oleneostrovski	62.05	35.35	Russia	Carélie, lac Onega	9	Kunda	45	(210)
Oleneostrovski	62.05	35.35	Russia	Carélie, lac Onega	13	Kunda	45	(210)
Oleneostrovski	62.05	35.35	Russia	Carélie, lac Onega	14	Kunda	45	(210)
Oleneostrovski	62.05	35.35	Russia	Carélie, lac Onega	15	Kunda	45	(210)
Oleneostrovski	62.05	35.35	Russia	Carélie, lac Onega	16	Kunda	45	(210)
Oleneostrovski	62.05	35.35	Russia	Carélie, lac Onega	17	Kunda	45	(210)
Oleneostrovski	62.05	35.35	Russia	Carélie, lac Onega	19	Kunda	45	(210)
Oleneostrovski	62.05	35.35	Russia	Carélie, lac Onega	20	Kunda	45	(210)
Oleneostrovski	62.05	35.35	Russia	Carélie, lac Onega	21	Kunda	45	(210)
Oleneostrovski	62.05	35.35	Russia	Carélie, lac Onega	23	Kunda	45	(210)
Oleneostrovski	62.05	35.35	Russia	Carélie, lac Onega	24	Kunda	45	(210)
Oleneostrovski	62.05	35.35	Russia	Carélie, lac Onega	25	Kunda	45	(210)
Oleneostrovski	62.05	35.35	Russia	Carélie, lac Onega	28	Kunda	45	(210)
Oleneostrovski	62.05	35.35	Russia	Carélie, lac Onega	29	Kunda	45	(210)
Oleneostrovski	62.05	35.35	Russia	Carélie, lac Onega	31	Kunda	45	(210)
Oleneostrovski	62.05	35.35	Russia	Carélie, lac Onega	35	Kunda	45	(210)
Oleneostrovski	62.05	35.35	Russia	Carélie, lac Onega	36	Kunda	45	(210)
Oleneostrovski	62.05	35.35	Russia	Carélie, lac Onega	39	Kunda	45	(210)
Oleneostrovski	62.05	35.35	Russia	Carélie, lac Onega	45	Kunda	45	(210)
Oleneostrovski	62.05	35.35	Russia	Carélie, lac Onega	46	Kunda	45	(210)
Oleneostrovski	62.05	35.35	Russia	Carélie, lac Onega	47	Kunda	45	(210)
Oleneostrovski	62.05	35.35	Russia	Carélie, lac Onega	48	Kunda	45	(210)
Oleneostrovski	62.05	35.35	Russia	Carélie, lac Onega	50	Kunda	45	(210)
Oleneostrovski	62.05	35.35	Russia	Carélie, lac Onega	53	Kunda	45	(210)
Oleneostrovski	62.05	35.35	Russia	Carélie, lac Onega	55	Kunda	45	(210)
Oleneostrovski	62.05	35.35	Russia	Carélie, lac Onega	56	Kunda	45	(210)
Oleneostrovski	62.05	35.35	Russia	Carélie, lac Onega	57	Kunda	45	(210)
Oleneostrovski	62.05	35.35	Russia	Carélie, lac Onega	59	Kunda	45	(210)
Oleneostrovski	62.05	35.35	Russia	Carélie, lac Onega	61	Kunda	45	(210)
Oleneostrovski	62.05	35.35	Russia	Carélie, lac Onega	64	Kunda	45	(210)
Oleneostrovski	62.05	35.35	Russia	Carélie, lac Onega	65	Kunda	45	(210)
Oleneostrovski	62.05	35.35	Russia	Carélie, lac Onega	66	Kunda	45	(210)
Oleneostrovski	62.05	35.35	Russia	Carélie, lac Onega	67	Kunda	45	(210)
Oleneostrovski	62.05	35.35	Russia	Carélie, lac Onega	68	Kunda	45	(210)
Oleneostrovski	62.05	35.35	Russia	Carélie, lac Onega	69	Kunda	45	(210)
Oleneostrovski	62.05	35.35	Russia	Carélie, lac Onega	70	Kunda	45	(210)
Oleneostrovski	62.05	35.35	Russia	Carélie, lac Onega	72	Kunda	45	(210)
Oleneostrovski	62.05	35.35	Russia	Carélie, lac Onega	73	Kunda	45	(210)
Oleneostrovski	62.05	35.35	Russia	Carélie, lac Onega	75	Kunda	45	(210)
Oleneostrovski	62.05	35.35	Russia	Carélie, lac Onega	76	Kunda	45	(210)
Oleneostrovski	62.05	35.35	Russia	Carélie, lac Onega	76a	Kunda	45	(210)
Oleneostrovski	62.05	35.35	Russia	Carélie, lac Onega	78	Kunda	45	(210)
Oleneostrovski	62.05	35.35	Russia	Carélie, lac Onega	80	Kunda	45	(210)
Oleneostrovski	62.05	35.35	Russia	Carélie, lac Onega	81	Kunda	45	(210)
Oleneostrovski	62.05	35.35	Russia	Carélie, lac Onega	82	Kunda	45	(210)
Oleneostrovski	62.05	35.35	Russia	Carélie, lac Onega	84	Kunda	45	(210)
Oleneostrovski	62.05	35.35	Russia	Carélie, lac Onega	86	Kunda	45	(210)
Oleneostrovski	62.05	35.35	Russia	Carélie, lac Onega	87	Kunda	45	(210)
Oleneostrovski	62.05	35.35	Russia	Carélie, lac Onega	87	Kunda	45	(210)
Oleneostrovski	62.05	35.35	Russia	Carélie, lac Onega	92	Kunda	45	(210)
Oleneostrovski	62.05	35.35	Russia	Carélie, lac Onega	95	Kunda	45	(210)
Oleneostrovski	62.05	35.35	Russia	Carélie, lac Onega	96	Kunda	45	(210)
Oleneostrovski	62.05	35.35	Russia	Carélie, lac Onega	97	Kunda	45	(210)
Oleneostrovski	62.05	35.35	Russia	Carélie, lac Onega	99	Kunda	45	(210)
Oleneostrovski	62.05	35.35	Russia	Carélie, lac Onega	100	Kunda	45	(210)
Oleneostrovski	62.05	35.35	Russia	Carélie, lac Onega	101	Kunda	45	(210)
Oleneostrovski	62.05	35.35	Russia	Carélie, lac Onega	102	Kunda	45	(210)
Oleneostrovski	62.05	35.35	Russia	Carélie, lac Onega	103	Kunda	45	(210)
Oleneostrovski	62.05	35.35	Russia	Carélie, lac Onega	105	Kunda	45	(210)
Oleneostrovski	62.05	35.35	Russia	Carélie, lac Onega	106	Kunda	45	(210)
Oleneostrovski	62.05	35.35	Russia	Carélie, lac Onega	106	Kunda	45	(210)
Oleneostrovski	62.05	35.35	Russia	Carélie, lac Onega	107	Kunda	45	(210)
Oleneostrovski	62.05	35.35	Russia	Carélie, lac Onega	108	Kunda	45	(210)
Oleneostrovski	62.05	35.35	Russia	Carélie, lac Onega	109	Kunda	45	(210)
Oleneostrovski	62.05	35.35	Russia	Carélie, lac Onega	110	Kunda	45	(210)
Oleneostrovski	62.05	35.35	Russia	Carélie, lac Onega	111	Kunda	45	(210)
Oleneostrovski	62.05	35.35	Russia	Carélie, lac Onega	113	Kunda	45	(210)
Oleneostrovski	62.05	35.35	Russia	Carélie, lac Onega	114	Kunda	45	(210)
Oleneostrovski	62.05	35.35	Russia	Carélie, lac Onega	115	Kunda	45	(210)
Oleneostrovski	62.05	35.35	Russia	Carélie, lac Onega	116	Kunda	45	(210)
Oleneostrovski	62.05	35.35	Russia	Carélie, lac Onega	117	Kunda	45	(210)
Oleneostrovski	62.05	35.35	Russia	Carélie, lac Onega	118	Kunda	45	(210)
Oleneostrovski	62.05	35.35	Russia	Carélie, lac Onega	118a	Kunda	45	(210)
Oleneostrovski	62.05	35.35	Russia	Carélie, lac Onega	119	Kunda	45	(210)
Oleneostrovski	62.05	35.35	Russia	Carélie, lac Onega	120	Kunda	45	(210)
Oleneostrovski	62.05	35.35	Russia	Carélie, lac Onega	121	Kunda	45	(210)
Oleneostrovski	62.05	35.35	Russia	Carélie, lac Onega	122	Kunda	45	(210)
Oleneostrovski	62.05	35.35	Russia	Carélie, lac Onega	123	Kunda	45	(210)
Oleneostrovski	62.05	35.35	Russia	Carélie, lac Onega	124	Kunda	45	(210)
Oleneostrovski	62.05	35.35	Russia	Carélie, lac Onega	124	Kunda	45	(210)
Oleneostrovski	62.05	35.35	Russia	Carélie, lac Onega	125	Kunda	45	(210)
Oleneostrovski	62.05	35.35	Russia	Carélie, lac Onega	127	Kunda	45	(210)
Oleneostrovski	62.05	35.35	Russia	Carélie, lac Onega	129	Kunda	45	(210)
Oleneostrovski	62.05	35.35	Russia	Carélie, lac Onega	130	Kunda	45	(210)
Oleneostrovski	62.05	35.35	Russia	Carélie, lac Onega	132	Kunda	45	(210)
Oleneostrovski	62.05	35.35	Russia	Carélie, lac Onega	133	Kunda	45	(210)
Oleneostrovski	62.05	35.35	Russia	Carélie, lac Onega	134	Kunda	45	(210)
Oleneostrovski	62.05	35.35	Russia	Carélie, lac Onega	136	Kunda	45	(210)
Oleneostrovski	62.05	35.35	Russia	Carélie, lac Onega	137	Kunda	45	(210)
Oleneostrovski	62.05	35.35	Russia	Carélie, lac Onega	138	Kunda	45	(210)
Oleneostrovski	62.05	35.35	Russia	Carélie, lac Onega	139	Kunda	45	(210)
Oleneostrovski	62.05	35.35	Russia	Carélie, lac Onega	140	Kunda	45	(210)
Oleneostrovski	62.05	35.35	Russia	Carélie, lac Onega	141	Kunda	45	(210)
Oleneostrovski	62.05	35.35	Russia	Carélie, lac Onega	144	Kunda	45	(210)
Oleneostrovski	62.05	35.35	Russia	Carélie, lac Onega	145	Kunda	45	(210)
Oleneostrovski	62.05	35.35	Russia	Carélie, lac Onega	146	Kunda	45	(210)
Oleneostrovski	62.05	35.35	Russia	Carélie, lac Onega	147	Kunda	45	(210)
Oleneostrovski	62.05	35.35	Russia	Carélie, lac Onega	150	Kunda	45	(210)
Oleneostrovski	62.05	35.35	Russia	Carélie, lac Onega	151	Kunda	45	(210)
Oleneostrovski	62.05	35.35	Russia	Carélie, lac Onega	153	Kunda	45	(210)
Oleneostrovski	62.05	35.35	Russia	Carélie, lac Onega	156	Kunda	45	(210)
Oleneostrovski	62.05	35.35	Russia	Carélie, lac Onega	157	Kunda	45	(210)
Oleneostrovski	62.05	35.35	Russia	Carélie, lac Onega	161	Kunda	45	(210)
Putkinskaya	64.93	34.48	Russia	.	.	ENRuss	44	(277)
1	Evans J (1964) Excavations in the Neolithic Settlement of Knossos, 1957–1960. Part I. Annu Br Sch Athens 59:132–240.
2	Miller MA (1997) Jewels of shell and stone, clay and bone: The production, function, and distribution of Aegean Stone Age ornaments (Boston University, Boston).
3	Micheli R (2003) Gliornamenti. Le ceramiche impressenel Neolitico Antico. Italia e Mediterraneo, eds Fugazzolla Delpino MA, Pessina A, Tiné V (Bullettino di Paletnologia Italiana, Roma), pp 269–288.
4	Carvalho AF (2010) Le passage vers l’Atlantique: le processus de néolithisation en Algarve (sud du Portugal). L’Anthropologie 114:141-178.
5	Carvalho AF (2003) Aemergência do Neolítico no actual territórioportuguês: pressupostosteóricos, modelosinterpretativos e a evidência empírica. Arqueólogo Port 21:65–150.
6	Cullen T (1995) Mesolithic mortuary ritual at Franchthi Cave, Greece. Antiquity 69:270-289.
7	Perlès C (1987) Les Industries lithiques taillées de Franchthi (Argolide, Grèce). Les Industries du Mésolithique et du Néolithique initial(Indiana University Press, Bloomington).
8	Perlès C, Monthel G (2001) The Early Neolithic in Greece: The First Farming Communities in Europe (Cambridge University Press, Cambridge).
9	Caskey J, Blegen C (1975) Neolithic remains at Nemea: Excavations of 1925-1926. Hesperia 44:251–279.
10	Cavalier M, Bidditu I (1971) Il Riparo della Sperlinga di S. Basilio. Bull Fi Paleontol Ital 80:7–76.
11	Newell RR, Kielman D, Constandse-Westermann TS, van der Sanden WAB, Van Gijn A (1990) An Inquiry Into the Ethnic Resolution of Mesolithic Regional Groups: The Study of Their Decorative Ornaments in Time and Space(Brill, Leiden).
12	Campagnoni B (1991) La malacofauna del sito meso-neolitico della Grotta dell’Uzzo (Trapani). Riv Sci Preistoriche 43:49–72.
13	Tortosa JE et al. (2006) Epipaleolitico-Mesolitico en las Comarcas Centrales Valencianas.El Mesolitico des muescas y denticulados en la cuenca del Ebro y el litoral mediterraneo, ed Alday Ruiz A (DiputaciónForal de Álava, Vitoria-Gasteiz), pp 65–118.
14	Benito JLP (1998) Utillaje oseo, adornos e idolos neoliticos valencianos (Servivio de Investigacion Prehistorica, Valencia).
15	Arias P, Alvarez-Fernandez E (2004) Les chasseurs-cueilleurs de la Péninsule Ibérique face à la mort : une révision des données sur les contextes funéraires du Paléolithique supérieur et du Mésolithique. La spiritualité. Acte du colloque de la commisssion 8 de L’UISPP (Paléolithique supérieur), 10-13 décembre 2003, ed Otte M (ERAUL, Liège), pp 221–236.
16	Roche J (1961) Le gisement mésoltihique de Moita de Sebastiao. l’Anthropologie 64:530–533.
17	Roche J (1965) Observations sur la stratigraphie et la chronologie des amas coquilliers mésolithiques de Muge (Portugal). Bull Société Préhistorique Fr 62:130–138.
18	Roche J (1964) Note sur la stratigraphie de l’amas coquillier mésoltihique de Cabeço da Arruda (Muge). Commun Serviços Geol Port 51:243–252.
19	Taborin Y (1974) La parure en coquilage de l’Epipaléolithique au Bronze ancien en France. Gall Préhistoire 17:101–417.
20	Araujo CA (1998) O concheiro de Toledo (Lourinhã) no quadro das adaptações humanas do Pós-Glaciar no litoral da Estremadura. Rev Port DeArqueologia 1:19–38.
21	Fletcher V (1956) Problèmes et progrès du Paléolithique et du Mésolithique de la région de Valencia (Espagne). Quartär 7:66–90.
22	Wijnen M-HJMN (1981) The early Neolithic settlement at Sesklo, an early farming community in Thessaly, Greece(Analecta Praehistorica Leidensia, Leiden).
23	Puchol OG, Giner PJ (1999) La utilizacion de los elementosgeometricos de la covache de Llatas (Andilla, Valencia).Recer Mus Alco 18:75–87.
24	Zilhao J (2009) The Early Neolithic artifact assemblage from the Galeria da Cisterna (Almondakarstic system, Torres Novas, Portugal).De Méditerranée et d’ailleurs... Mélanges offerts à Jean Guilaine, ed Collectif (Archives d’Ecologie Préhistorique, Toulouse), pp 821–835.
25	Gimbutas M, Winn S, Shimabuku D (1989) Achilleion: A Neolithic Settlement in Thessaly Greece 6500-5600 BC (Monumenta Archaeologica, University of California, Los Angeles).
26	Zilhao J (1992) Gruta do Caldeirão. O Neolítico Antigo (IPPAR, Lisboa).
27	Aubry T, Fontugne M, Moura M-H (1997) Les occupations de la grotte de Buraca Grande depuis le Paléolithique supérieur et les apports de la séquence holocène à l’étude de la transition Mésolithique/Néolithique au Portugal. Bull Société Préhistorique Fr 94:182-190.
28	Cremonesi G, Guilaine J (1987) L'habitat de Torre Sabea (Gallipoli, Puglia) dans le cadre du Néolithique ancien de l'Italie du Sud est.Premières communautés paysannes en Méditerranée occidentale. Colloque international du CNRS, Montpellier, 1983, eds Guilaine J, Courtin J, Roudil J-L, Vernet J-L (Editions du CNRS, Paris), pp 377–385.
29	Radi G (2003) Glioggetti di ornamento.Torre Sabea : un établissement du néolitique ancien en Salento, eds Guilaine J, Cremonesi G (École française de Rome, Rome), pp 209–217.
30	Alvarez-Fernandez E (2006) Los objetos de adorno-colgantes del Paleolítico superior y del Mesolítico en la Cornisa Cantábrica y en el Valle del Ebro: una visión europea (Universidad de Salamanca, Salamanca).
31	Rodden RJ, Higgs ES, Clench WJ (1962) Excavations at the Early Neolithic site of Nea Nikomedia. Proc Prehist Soc 28:267–288.
32	Treuil R (dir). (1992) Dikili Tash, village préhistorique de Macédoine orientale, I. Fouilles de Jean Deshayes (1961-1975) (Bulletin de Correspondance Hellénique, Athènes).
33	Montes L, Utrilla M, Mazo P (2006) El Epipaleoliticomacrolitico en Aragon en el contextodel valle del Ebro y la catalunacostera.El mesolítico de muescas y denticulados en la cuenca del Ebro y el litoral mediterráneo peninsular, ed Alday Ruiz A (DiputaciónForal de Álava, Vitoria-Gasteiz), pp 193–217.
34	Alday Ruiz A (2002) Les unidades industriales mesoliticas en la alta-media cuenca del Ebro. Complutum 13:19–50.
35	Taschini M (1964) Il livello mesolitico del Riparo Blanc al Monte Circeo. Bull Paleontol Ital 73:65–88.
36	Ten Carne R (1982) El Neolitico Antiguo Epicardial en el Vallès (Barcelona). Le Néolithique ancien méditerranéen. Actes du Colloque international de Préhistoire, Montpellier 1981. Archéologie En Languedoc Rev Fédération Archéologique Hérault Sèten° special:135–142.
37	Borrello M, Micheli R (2006) Ritrovamenti di ornamenti in spondylus nei siti italiani del Neolitico e dell’età del Rame. Atti della XXXIX Riunione scientifica : materie prime e scambi nella preistoria italiana : nel cinquantenario della fondazione dell'Instituto italiano di preistoria e protostoria 25-27 novembre 2004 (Istituto italiano di preistoria e protostoria, Firenze), pp 875–886.
38	Dimitrijevic V, Tripkovic B (2002) New Spondylus Findings at Vinca-Belo Brdo : 1998-2001 Campaigns and Regional Approach to Problem. CTAPHHAP LII:47–62.
39	Dimitrijevic V, Tripkovic B (2006) Spondylus and Glycymeris bracelets : trade reflections at Neolithic Vinça-Belo Brdo. Doc Praehist XXXIII:237–251.
40	Tarrus J, Chinchilla J, Bosch A (1994) La Draga (Banyoles): un site lacustre du Néolithique ancien cardial en catalogne. Bull Soc Prehist Fr 91:449–458.
41	Mussi M et al. (2000) L'exploitation des territoires de montagne dans les Abruzes (Italie centrale) entre Tardiglaciaire et l'Holocène ancien. Meso’97, Actes de la Table ronde “Epipaléolithique et Mésolithique” 21-23 novembre, ed Crotti P (Cahiers d’archéologie romande, Lausanne), pp 277–284.
42	Barra A et al. (1990) La Grotta Continenza di Trasacco. Riv Sci Praistoria 42:31–100.
43	Cremonesi G (1968) Contributo alla conoscenza della preistoria del Fucino. La grotta di Ortuccbio e la grotta La Punta. Riv Sci Preistoriche XXIII.
44	Martinez-Moreno J, Mora R, Casanova J (2010) Lost in the mountains? Marine ornaments in the Mesolithic of the northeast of the Iberian Peninsula. MUNIBE 31:100–109.
45	Casanova J, Martinez-Moreno J, Mora R (2007) Traçant l’ocupació dels Pirineus: la Balma Guilanyà i els caçadors recol-lectors del Tardiglacial i l’Holocè antic al Prepirineu Oriental. Trib Arqueol 2006:59–83.
46	Baldellou V, Rodanes JM (1989) Un Objeto oseo decorado de la Cueva de Chaves (Bastaras, Huesca). Bolskan 6:15–32.
47	Bosch A, Tarrus J (1990) La cova sepulcral del Neolític antic de l’Avellaner (Cogolls, Les Planes d’Hostoles, La Garrotxa) (Centre d’Investigacions Arqueológiques de Girona, Girona).
48	Terradas R, Mora C, Plana AP, Martinez J (1992) Estudio preliminar de las ocupaciones del yacimiento al aire libre de la Font del Ros (Berga, Barcelona). Aragón. Litoral Mediterráneo, Intercambios culturales durante la Prehistoria, ed Utrilla M (Institución Fernando el Católico, Zaragoza), pp 285–296.
49	Bosch i Lloret À (1991) El neolitic antic al NE de Catalunya (Univ. Autônoma de Barcelona, Barcelona).
50	Brandaglia M (1999) La cultura del Neolitico Antico del "Serotino" le Secche di Isola del Giglio. Les Premiers Peuplements Holocènes de l’aire Corso-Toscane, eds Tozzi C, Weiss MC (Edizioni ETS, Pisa), pp 123–132.
51	Pessina A (1991) Nuovi dati sull'insediamento neolitico di Paterno. Atti del convegno di archeologia. Il Fucino e le aree limitrofe nell’antichità. Avezzano, 10-11 novembre 1989, (Archeoclub d’Italia - Sezione della Marsica, Avezzano), pp 122–133.
52	Tozzi C, Weiss MC (2001) Nouvelles données sur le Néolithique ancien de l’aire corso-toscane. Bull Soc Prehist Fr 98:445–458.
53	Ducci S, Guerrini V, Perazzi P (1999) L'insedamiento della Scola (Isola di Pianosa, comune di Campo nell'Elba). Les Premiers Peuplements Holocènes de l’aire Corso-Toscane, eds Tozzi C, Weiss MC (Pisa: Edizioni ETS), pp 83–90.
54	Rigaud S, d’ Errico F, Vanhaeren M (2010) Los objetos de adorno personal asociados al esqueleto mesolítico Braña-2. Los hombres mesolíticos de la Cueva de la Braña-Arintero (Valdeugueros, León), eds Vidal Encinas JM, Encina Prada Marco M (Museo de Leon, Leon), pp 62–81.
55	Alday Ruiz A (2007) Mésolithique et Néolithique au Pays Basque d’après l’abri de Mendandia (8500-6400 P): l’évolution de l’industrie lithique, le problème de la céramique et les stratégies d’occupation. L’anthropologie 111:39–67.
56	Guilaine J et al. (1987) L'abri du Roc de Dourgne. Ecologie des cultures du Mésolithique et du Néolithique ancien dans une vallée montagnarde des Pyrénées de l'Est. Premières communautés paysannes en Méditerranée occidentale. Colloque international du CNRS, Montpellier 19983, eds Guilaine J, Courtin J, Roudil J-L, Vernet J-L (CNRS, Paris), pp 545–554.
57	Barge H (1987) Les parures du Néolithique ancien dans le midi de la France. Premières communautés paysannes en Méditerranée occidentale. Colloque international du CNRS, Montpellier 1983, eds Guilaine J, Courtin J, Roudil J-L, Vernet J-L (CNRS, Paris), pp 567–574.
58	Cava Almuzara A (1994) El Mesolitico en la Cuenca del Ebro. Un estado de la cuestion. Zephyrus 47:65–91.
59	Komso D (2007) The Mesolithic in Croatia. Opusc Archaeol 30:55–92.
60	Komso D (2007) Nakit na podrucju Istre od paleolitika do neolitika. Scripta praehistorica in honorem Biba Teržan, eds Blecic M et al., pp 31–36.
61	Courtin J, Gutherz X (1976) Les bracelets en pierre du Néolithique méridional. Bull Soc Prehist Fr 73:352–369.
62	Orliac E, Orliac M (1972) Fouilles à la Grotte de la Tourasse (Saint-Martory, Haute-Garonne), premiers résultats 1965-1970. Rev Comminges 85:4–37.
63	Rozoy J-G (1978) Les derniers chasseurs. L’Epipaléolithique en France et en Belgique, essai de synthèse (Société Archéologique Champenoise, Charleville).
64	Garcia Guinéa MA (1985) Las Cuevas de El Piélago. Rev Inst Prehist Arqueol Sautuola 4:13–18.
65	Escalon de Fonton M (1976) La constitution de l'Épipaléolithique et du Mésolithique dans le Midi de la France. Les civilisations du 8e au 5e millénaire avant notre ère en Europe, extrait des actes du colloque XIX du IXème congrès International des sciences Préhistoriques et Protohistoriques. Nice 13-18 sept. 1976 (UISPP, Nice), pp 53–70.
66	Barge H (1982) Les parures du Néolithique ancien au début de l’Âge des Métaux en Languedoc (CTHS, Paris).
67	Mafart B, Baroni I, Onoratini G (2004) Les restes humains d ela Grotte de l’Adaouste du Néolithique ancien final (Bouches du Rhône, France) : cannibalisme ou rituel funéraire? BAR S1303:289–294.
68	Bobœuf M, Bridault A (1997) Quelques données sur les occupations mésolithiques du clos de Poujol (Aveyron). Bull Société Préhistorique Fr 94:51–60.
69	Valdeyron N (1994) Le Sauveterrien. Culture et sociétés mésolithiques dans la France du Sud durant les Xe et IXe millénaires BP (Université Toulouse le Mirail, Toulouse).
70	Binder D et al. (1993) L’abri Pendimoun à Castellar (Alpes-Maritimes). Nouvelles données sur le complexe culturel de la céramique imprimée méditerranéenne dans son contexte stratigraphique. Gall Préhistoire 35:177–251.
71	Paccard M (1964) La Grotte de Combe-Buisson (Commune de Lacoste, Vaucluse). Cah Rhodan 9:5–29.
72	Paccard M (1963) Le gisement préhistorique de Roquefure (commune de Bonnieux, Vaucluse). Cah Rhodan 10:3–36.
73	Onoratini G (1976) Un faciès provençal du Sauveterrien: l'Abri de Saint-Mître, à Reillanne Alpes de Haute Provence). Congrès préhistorique de France, XXe session 1974 (CPF, Issoudun), pp 391–398.
74	Beyneix A (2008) Mourir au Néolithique ancien en France méditerranéenne. L’Anthropologie 112:641–660.
75	Coste A, Duday H, Gutherz X, Roudil J-L (1987) Les sépultures de la Baume Bourbon à Cabrieres. Premières communautés paysannes en méditerranée occidentale. Colloque international du CNRS, Montpellier 1983, eds Guilaine J, Courtin J, Roudil J-L, Vernet J-L (CNRS, Paris), pp 532–535.
76	Roudil J-L (1974) Chronique de la circonscription Languedoc-Roussillon. Gall Préhistoire 17:655–656.
77	Bouville C, Gagniere S, Granier J, Paccard M (1980) L’abri n° 3 de Chinchon à Saumanes (Vaucluse). Bull Société Préhistorique Fr 77:341–366.
78	Courtin J, Gagnière S, Granier J (1969) Une sépulture néolithique en fosse à Avignon, Bull Soc Et Sc Natu Vaucluse. Bull Société Etat Sci Nat Vaucluse:47–69.
79	Binder D (1991) Une économie de chasse au Néolithique ancien: la grotte Lombard à Saint-Vallier de Thiey Alpes-Maritimes (CRA-Monographie, Paris).
80	Courtin J (1970) La Préhistoire du Midi de la France du Paléolithique supérieur à l’Âge du Bronze final. Trav équipe Rech CNRS 46:31–36.
81	Odetti G (2001) L’horizon à céramique gravée en Ligurie: état de la question. Bull Soc Prehist Fr 98:459–469.
82	Darmedru D, Onoratini G (2003) Apports du site de Montclus (Gard) à l’origine et à la filiation du Montclusien (Mésolithique). L’Anthropologie 107:365–392.
83	Traversone B (1999) Les parures. Il Neoliticoa nella Caverna delle Arene Candide (Scavi 1972-1977), eds Santo T, Arobba D, (Istituto internazionale di studi liguri, Bordighera).
84	Cristiani E, Borić D (2012) 8500-year-old Late Mesolithic garment embroidery from Vlasac (Serbia): Technological, use-wear and residue analyses. J Archaeol Sci 39:3450–3469.
85	Borić D (2006) New discoveries at the Mesolithic-Early Neolithic site of Vlasac: Preliminary notes. Mesolith Misc 18:7–14.
86	Borić D (2007) Mesolithic-Neolithic Interactions in the Danube Gorges Mesolithic-Neolithic Interactions in the Danube Basin, eds Kozlowski JK, Nowak M (British Archaeological Reports, Oxford), pp 31–45.
87	Borić D (2008) Vlasac revisited : formation processes, stratigraphy and dating. Doc Praehist XXXV:1–28.
88	Borić D, Stefanovic S (2004) Birth and death: infant burials from Vlasac and Lepenski Vir. Antiquity 78:526.
89	Starnini E, Ghisoti A, Nisbet R (2000) Nuovi dati sul Neolitico antico della Pianura Padana centrale dal sito di Isorella (Brescia). La neolitizzazione tra Oriente e Occidente, eds Pessina A., Muscio G. (Edizioni del Museo Friulano di Storia Naturale, Udine), pp 231-255.
90	Boroneant V (1999) The Mesolithic Habitation Complexes in The Balkans and Danube Basin. Living Past 1:1–15.
91	Bonsall C (2008) The Mesolithic of the Iron Gates. Mesolithic Europe, eds Bailey G, Spikins P (Cambridge University Press, Cambridge), pp 238–279.
92	Champagne F (1972) Note sur une datation du Sauveterrien de la grotte des Fieux, à Miers (Lot). Bull Socité Préhistorique Fr 69:55–8.
93	Barrière C (1973) Rouffignac, l’Archéologie (Université Toulouse Le Mirail, Toulouse).
94	Bintz P, Picavet R, Pelletier D (2004) Vivre, habiter, chasser et circuler au Mésolithique en Vercors. Un siècle de Préhistoire dans les Alpes dauphinoises et savoyardes du Paléolithique au Néolithique (AVDPA, Grenoble), pp 79–82.
95	Forenbaher S, Miracle PT (2005) The spread of farming in the Eastern Adriatic. Antiquity 79:514–528.
96	Cattani L (1977) La Grottina dei Covoloni del Broion (Colli Berici, Vicenza). Riv Sci Preistoriche 32:287–296.
97	Gaillard J et al. (1984) La tombe néolithique de Germignac (Charente-Maritime). Gall Préhistoire 27:97–117.
98	Laporte L, Gomez de Soto J (2001) Germignac et Lamérac : perles discoïdes et anneaux-disques dans le Centre-Ouest de la France. Rev Archéologique Ouest 18:13–26.
99	Pion G (1990) L’abri de la Fru à Saint Christophe (Savoie). Gall Préhistoire 32:65–123.
100	Legnani F, Stradi F (1963) Gli scavi nella Caverna dei Ciclami nel Carso Triestino. Atti della VII Riunione Scientifica, Istituto Italiano di Preistoria et Protostoria (IIPP, Firenze), pp 31–38.
101	Cannarella D (1960) Relazione preliminare sullo scavo della Grotta Azzura di Samatorza (Trieste). Bull Paleontol Ital 13:69–70.
102	Cannarella D, Cremonesi G (1967) Gli scavi nella Grotta Azzurra di Samatorza nel Carso Triestino. Riv Sci Preistoria 22:281–330.
103	Marzolini G (1970) La Grotta dell’Edera. Annali del Gruppo Grotte dell’Associazione XXX Ottobre. Sezzione Trieste Club Alpino Ital 4:57–103.
104	Marzolini G (1971) Gli scavi nella Grotta degli Zingari. Annali del Gruppo Grotte dell’Associazione XXX Ottobre.Trieste Club Alpino Ital 5:57–100.
105	Genet-Varcin E, Vilain R (1963) Une seconde sépulture mésolithique à Culoz (Ain). Ann Paléontol 49:307–334.
106	Voruz JL (1991) Le Néolithique suisse. Bilan documentaire. Document du Département d'Anthropologie et d'Ecologie de l'Université de Genève 16:170–172.
107	Cupillard C, Chaix L, Piningre J-F (2000) Les occupations mésolithiques de la grotte de la Baume de Montandon à Sainte-Hippolyte (Doubs, France). Les derniers chasseurs-cueilleurs d’Europe occidentale (13000-5500 av. J.-C.) : actes du Colloque international de Besançon, Doubs, France, 23-25 octobre 1998, eds Cupillard C, Richard A (Presses universitaires franc-comtoises, Besançon), pp 219–251.
108	Duday H, Courteau P (1998) La nécropole de la Vergne (Charente-Maritime). Sépultures d’Occident et genèse des mégalithismes (9000-3500 avant notre ère), ed Guilaine J (Séminaire du collège de France, Paris), pp 27–37.
109	Dupont C (2006) La malacofaune de sites mésolithiques et néolithiques de la façade atlantique de la France : Contribution à l’économie et à l’identité culturelle des groupes concernés (British Archaeological Reports, Archeopress, International Series 1571, Oxford).
110	Roussot-Larroque J, Burnez C, Frugier G, Gruer M, Moreau A (1987) Du Cardial jusqu’à la loire. Rev Archéologique Cent Fr 26:75–82.
111	Bailloud G (1962) Présence de Néolithique danubien en Beauce et dans le Gâtinais. Bull Société Préhistorique Fr 59:339–344.
112	Bonnardin S (2009) La parure funéraire au Néolithique ancien dans les Bassins parisiens et rhénans - Rubané, Hinkelstein et Villeneuve-Saint-Germain (Mémoire de la Société Préhistorique Française, Paris).
113	Broglio A (1973) L’Epiplaéolithique de la Vallée de l’Adige. L’Anthropologie 77:5–34.
114	Lanziger M, Pasquali T (1978) Bus de la Vecia-Besenell (Trento). Preistoria Alp 14:215–218.
115	Bagolini B, Broglio A (1975) Pradestel (Trento). Preistoria Alp 11:1-331.
116	Borrello M, Dalmeri G (2005) Gli ornamenti preistorici lavorati in conchiglie conservati presso il Museo Tridentino di Scienze Naturali (Trento). Preistoria Alp 40:43–52.
117	Borrello M, Micheli R (2005) Gli ornamenti in conchiglia del Neolitico dell'arco alpino. Determinazione, provenineza, tecnologia e cronologia. Nota preliminare. Atti del 4° Convegno Nazionale di Archeozoologia 13-15 novembre 2003, eds Malerba G, Visentini P (Quaderni del Museo Archeologico del Friuli Occidentale, Pordenone), pp 149–159.
118	Bagolini B, Decarli B, Bertoldi LP (1973) Riparo Gaban. Preistoria Alp 12:229–230.
119	Cattani L (1977) Dati palinologici inerenti ai depositi di Pradestel e di Vatte di Zambana nella Valle dell’Adige. Preistoria Alp:21–29.
120	Borrello M (2003) Les parures en coquillages marins des sites néolithiques suisses. Annuaire Société Préhistoire Archéologie 86:167–177.
121	Guerreschi A (1998) Il sito di Mondeval de Sora. Settemila anni fa il primo pane. Ambienti e culture delle società neolitiche (Arti Graﬁche Friulane: Udine), pp 87–90.
122	Egloff M (1967) Les gisements préhistoriques de Baulmes (Vaud). Annu Société Suisse Préhistoire 53:7–13.
123	Mauvilly M, Jeunesse C, Doppler T (2008) Ein Tonstempel aus des spätmesolithischen Fundstelle von Arconciel/La Souche (Kanton Freiburg, Schweiz). Quartär 55:151–157.
124	Mauvilly M (2008) L’abri mésolithique d’Arconciel/La Souche: bilan des recherches 2003-2007. Cahier d’Archéologie Fribourgeoise 10:44–75.
125	Makkay J (1992) Excavations at the Korös culture settlement of Endrod Öregszolok 119 in 1986-1989. Cultural and Landscape Changes in South-East Hungary, ed Bökönyi S (Archaeolingua, Budapest), pp 121–193.
126	Cupillard C (1998) Se parer à l’Épipaléolithique et au Mésolithique. Les derniers chasseurs-cueilleurs du Massif jurassien et de ses marges (13000-5500 avant Jésus-Christ) (Centre Jurassien du Patrimoine, Lons-le Saunier), pp 201-205.
127	Alcalde G, Sana M (2008) Procés d’ocupació de la Bauma del Serrat del Pont (La Garrotxa) entre 7400 i 5480 cal aC (Publicacions eventuals d’arqueologia de la Garrotxa, Olot).
128	Gallay A (1981) Ein verschollener Grabfund der Bandkeramik von Dijon. Antike Welt 12:36–43.
129	Jeunesse C (1997) Pratiques funéraires au Néolithique ancien. Sépultures et nécropoles des sociétés danubienne (5500/-4900 av. J.-C.) (ed errance, Paris).
130	Pequart M, Pequart SJ (1954) Hoëdic, deuxième station-nécropole du Mésolithique cotier armoricain (De Sikkel, Anvers).
131	Bandi HG et al. (1963) Birsmatten-Basisgrotte, eine Mittelsteinzeitlische Fundstelle im Unteren Birstal (Verlag Stämpfli & Cie, Berne).
132	Aimé G, Devits JA (1984) Les coquillages de parure du Mésolithique moyen des abris de Bavans (Doubs). Données récentes.Bull Soc Prehist Fr 81:268–269.
133	Eriksen BV (2002) Fossil Mollusks and Exotic Raw Materials in Late Glacial and Early Find Contexts: A Complement to Lithic Studies. Lithic raw material economy in Late Glacial and Early Postglacial Western Europe, eds Fisher LE, Eriksen BV (Bar International Series, Oxford), pp 27–52.
134	Péquart M, Péquart S-J, Boule M, Vallois H (1937) Téviec, station nécropole mésolithique du Morbihan. (Archives de l’Institut de Paléontologie Humaine, Paris).
135	Bailloud G (1964) Le Néolithique dans le Bassin Parisien (Gallia Préhistoire, Paris).
136	Rähle W (1978) Schmuckschnecken aus mesolithischen Kulturschichten Stiddeutschlands und ihre Herkunft (Probstfeld, Falkensteinhohle, Burghöhle Dietfurt, Zigeunerfels, Groβe Ofnet) Das Mesolithikum in Suddeutschland Teil 2: Naturwissenschaftliche Untersuchungen, ed Taute W (Tubinger Monographien zur Urgeschichte, Tubingen), pp 163–168.
137	Schweitzer J (1980) La nécropole danubienne de Mulhouse-Est. Bull Mus Hist Mulhouse 84:11–63.
138	Jeunesse C (1993) La nécropole rubanée des “Octrois” à Ensisheim (Haut-Rhin). Cah Assoc Pour Promot Rech Archéologique en Alsace 9:1–87.
139	Labriffe PA (1985) Les sépultures danubiennes dans le Bassin parisien. (Université Paris I, Paris).
140	Blesl C (2005) Zeitschienen. vom Tullnerfeld ins Traisental. Archäologische Funde aus 20.000 Jahren (BDA, Abt. für Archäologie Wien).
141	Lenneis E (2010) Kleine Schmuckschnecken in linearbandkeramischen Gräbern: Ein Mosaikstein für unsere Vorstellung der Neolithisierung Mitteleuropas? The spread of the Neolithic to Central Europe. International Symposium, 24 June 26 June 2005, eds Gronenborn D, Petrasch J (RGZM, Mainz), pp 333–351.
142	Cassen S, Audren C, Hinguant S, Lannuzel G, Marchand G (1998) L’habitat Villeneuve-Saint-Germain du Haut-Mée (Saint-Étienne-en-Coglès, Ille-et-Vilaine). Bull Société Préhistorique Fr 95:41–76.
143	Ghesquière E, Marchand G (2010) Le mésolithique en France. Archéologie des derniers chasseurs-cueilleurs (La Découverte / INRAP, Paris).
144	Strauch F (1978) Gyraulus trochiformis. Schmuckschnecke aus mesolithischen Kulturschichten Süddeutschlands (Jägerhaus-Höhle, Große Ofnet, Bettelküche). Das Mesolithikum in Süddeutschland, ed W Taute (Naturwissenschaftliche Untersuchungen, Tübingen), pp 161-162.
145	Oeschger H, Taute W (1980) Radiocarbon-Altersbestimmungen zum süddeutschen Mesolithikum und deren Vergleich mit der vegetationsgeschichtlichen Datierung (Jägerhaus-Höhle, Falkensteinhöhle, Felsdach Inzigkofen, Fohlenhaus, Bettelküche). Das Mesolithikum in Süddeutschland, ed W Taute (Naturwissenschaftliche Untersuchungen, Tübingen), pp 15-20.
146	Sainty J, Jeunesse C, Lambach F (1988) Sauvetage urgent sur le site de Wettolsheim »Koenigsbreite« (Haut-Rhin) en 1986. Contribution à l’étude du peuplement néolithique ancien dans le secteur de Colmar-sud. Cah Alsac d’Archéologie d’Art d’histoire 31:5–16.
147	Jeunesse C (1995) Contribution à l’étude de la variabilité au sein du Rubané. L’exemple du sud de la plaine du Rhin supérieur. Cah Assoc Pour Promot Rech Archéologique en Alsace 11:1–22.
148	Peters E (1934) Die Falkensteinhoehle bei Tiergarten. Fundberichte Aus Hohenzollern 3:2–12.
149	Taute W (1990) Die Grabungen 1988 und 1989 in der Burghöhle Dietfurt an der obere Donau, Gemeinde Inzigkofen-Vilsingen, Kreis Sigmaringen. Archäologische Ausgrabungen in Baden-Württemberg (Konrad Theiss Verlag GmbH & Co., Stuttgart), pp 38–44.
150	Taute W (1973) Neue forschungen zur chronologie von Spätpaläolithikum und Mesolithikum in Süddeutschland. ArchäolInformationen 2-3:59–66.
151	Müller F (1994) Gron “les Sablon” Rapport de fouille de sauvetage.
152	Jeunesse C (2003) Les pratiques funéraires du Néolithique ancien danubien et l’identité rubanée : découvertes récentes, nouvelles tendances de la recherche. Mém Société Préhistorique Fr 33:19–32.
153	Lenneis E (2007) Mesolithic heritage in early Neolithic burial rituals and personal adornments. Doc Praehist XXXIV:1–9.
154	Wischenbarth P (1991) Eine mesolithische Freilandfundstelle mit Konchylienfunden im Lkr. Neu-Ulm. Archäol Korresp 21:203–210.
155	Rähle W (1987) Schmuck aus Molluskenschalen von dem Abri Felsställe bei Mühlen, Stadt Ehingen, Alb-Donau-Kreis. Das Felsställe. Ein jungpaläolithisch-frühmesolithische Abri-Station bei Ehingen-Mühlen, Alb-Donau-Kreis. Die Grabungen 1975-1980, ed Kind C-J (Frühgeschichte in Baden-Württemberg Band 23, Stuttgart), pp 383–385.
156	Joly J (1959) Informations archéologiques, Circonscription de Dijon. Gall Préhistoire II:90–109.
157	Pavuk J (1972) Neolithisches Gräberfeld in Nitra. Slov Archeol XX:5–105.
158	Prestreau M (1992) Le Site Néolithique et Protohistorique des Falaises de Prépoux à Villeneuve-la-Guyard (Yonne). Gall Préhistoire 34:171–207.
159	Jochim MA (2008) The Mesolithic of the Upper Danube and Upper Rhine. Mesolithic Europe, eds Bailey G, Spikins P (Cambridge University Press, Cambridge), pp 203–220.
160	Carre H (1967) Le Néolithique et le Bronze à Vinneuf (Yonne). Bull Socité Préhistorique Fr 64:439–468.
161	Auxiette G (1989) Les bracelets néolithiques dans le Nord de la France, la Belgique et l’Allemagne rhénane. Rev Archéologique Picardie 1-2:13–65.
162	Renaud S, Gouge P (1992) Barbey, le Chemin de Montereau, le Buisson Rond. Carrière de la Compagnie des Sablières de la Seine. 10 millénaires d’occupations humaines: Rapport de synthèse. Programme d’intervention archéologique dans les carrières de granulats de la Bassée (Seine-et-Marne) (Service départemental du Patrimoine de Seine-et-Marne, Dammarieles-Lys).
163	Rähle W (1983) La parure de coquillage de la station magdalénienne du Patersfels à Engen (Hegau). Recherches scientifiques sur les inventaires magdaléniens du Petersfels, fouilles 1974-1976, (Institut für Urgeschichte der Universität Tübingen, Tübingen), pp 154–160.
164	Augereau A, Bonnardin S (1998) Marolles-sur-Seine “Le Chemin de Sens” (Seine-et-Marne) et la fabrication de la parure en calcaire au Néolithique ancien. Bull Socité Préhistorique Fr 95:23–39.
165	Auxiette G, Guichard Y, Pommepuy C (1987) Le site rubané et de l’Âge des métaux de Chassemy “le grand Horle.” Fouill Protohistoriques dans Val Aisne 15:51–83.
166	Schneider M (1983) La parure néolithique en Alsace. (Université des Sciences Humaines de Strasbourg, Strasbourg).
167	Mordant D (1991) Châlons-sur-Marne. La Marne aux temps préhistoriques dans son contexte régional : Exposition, Musée municipal de Châlons-sur-Marne, ed Mazière M (Association Régionale pour la Protection et l’étude du Patrimoine Préhistorique, Châlon-su-Marne), pp 33–43.
168	David E (in press) Technologie osseuse des derniers chasseurs préhistoriques en Europe du Nord (IXe-VIIIe millénaires av. J.-C.). Le Maglemosien et les technocomplexes du Mésolithique (Monique Mergoil, Paris).
169	Thevenin A, Munger C (1971) Découverte d’un fragment de statuette néolithique à Rosheim (Bas-Rhin). Bull Société Preéhistorique Fr 68:535–539.
170	Piette J (1996) La Saulsotte “les Grèves.” Bilan Sci SRA Champagne-Ardennes Dép Aube:48–49.
171	Rigaud S, Vanhaeren M, Queffelec A, Bourdon G, d’ Errico F (2013) The way we wear makes the difference: residue analysis applied to Mesolithic personal ornaments from Hohlenstein-Stadel (Germany). Archaeol Anthropol Sci:1–12.
172	Brink-Kloke H (1990) Das linienbandkeramische Gräberfeld von Essenbach-Ammerbreite, Ldkr. Landshut, Niederbayern. Germania 68:427–481.
173	Rigaud S (2014) Pratiques ornementales des premières communautés agro-pastorales de Bavière (Allemagne) : Intégration ? Acculturation ? Convergence ? Nouveaux apports de la nécropole de Essenbach-Ammerbreite. Anthropol Int J Hum Divers Evol:1–22.
174	Chertier B (1986) Circonscription de Champagne-Ardenne. Gall Préhistoire 29:321–336.
175	Jeunesse C (2005) Nouvelles données sur la nécropole du Néolithique ancien de Quatzenheim (Bas-Rhin). Cah Alsac d’Archéologie d’Art d’Histoire 48:5–30.
176	Jeunesse C (1993) La nécropole rubanée d’Ensisheim “Les Octrois” (Haut-Rhin), la parure. Cah Assoc Pour Promot Rech Archéologique En Alsace 9:59–79.
177	Harzhauser M, Lenneis E, Neugebauer-Maresh C (2007) Freshwater gastropods as Neolithic adnornment: size selectiveness and perforation morphology as a result of grinding techniques. Ann Naturhist Mus Wien 108 A:1–13.
178	Neugebauer-Maresch C, Lenneis E (2006) Das bandkeramische Gräberfeld von Kleinhadersdorf (Mitteilungen der Prähistorischen Kommission der Österreichischen Akademie der Wissenschaften, Vienna).
179	Chertier B (1988) La sépulture danubienne de Vert-la-Gravelle (Marne), lieu-dit Le bas des Vignes. Préhistoire Protohist En Champagne-Ardenne 12:31–67.
180	Masset C, Mordant C (1967) Les sépultures collectives de Marolles sur Seine (Seine et Marne). Gall Préhistoire 10:75–136.
181	Nieszery N (1995) Linienbandkeramische Gräberfelder in Niederbayern (Leidorf, Espelkamp).
182	Fromont N, Hérard A, Hérard B (2010) Un dépôt d’anneaux en pierre du Néolithique ancien à Falaise, «zone d’activité Expansia II» ? L’Anthropologie 114:199-237.
183	Bulard A, Degros J, Taborin Y, Duday H (1989) L'habitat des Longues Raies à Jablines (Seine-et-Marne). Le Néolithique au quotidien. Actes du XVIième colloque interrégional sur le Néolithique (DAF, Paris), pp 41–62.
184	Naber FB (1974) Das Ende des Ofnet-Problems? La fin du problème Ofnet? Quartär Jahrb Für Erforsch Eiszeitalt Steinzeit 25:73–84.
185	Davis FD (1968) Neue bandkeramische Gräber von Mangolding, Ldkr. Regensburg-Süd. Quartär 19:323–335.
186	Rigaud S (2013) Les objets de Parure associés au dépôt funéraire mésolithique de GroΒe Ofnet : implications pour la compréhension de l’organisation sociale des dernières sociétés de chasseurs-cueilleurs du Jura Souabe. Anthropozoologica 48:207–230.
187	Schmidt RR (1912) Die diluviale Vorzeit Deutschlands (Schweizerbartsche Verlagsbuchhandlung, Stuttgart).
188	Podborsky V (2002) Spondylovy šperk v hrobech lidu s lineární keramikou ve vedrovicích: Spondylus Decorations from Linear Pottery Culture Graves in Vedrovice. Archeol Rozhl 54:223–240.
189	Praud I (2003) La parure. Néolithique ancien en Haute-Normandie : Le village Villeneuve-Saint-Germain de Poses “Sur la mare” et les sites de la boucle du Vaudreuil, ed Bostyn F (Société préhistorique française, Paris), pp 137–256.
190	Alix P, Arbogast RM, Pinard E, Prodeo F (1997) Le Méandre de Pont-Sainte-Maxence (Oise) au Néolithique ancien. Le Néolithique danubien et ses marges entre Rhin et Seine, Actes du 22e colloque interrégional sur le Néolithique. Cah L’Association Pour Promot Rech Archéologique En Alsace suppl.:359–369.
191	Blanchet J-C (1978) Le site archéologique de Moru, commune de Pontpoint. Revue archéologique de l’Oise. Rev Archéologique Oise 11:3–25.
192	Le Bolloch M, Dubouloz J, Plateaux M (1986) Sauvetage archaéologique à Maizy (Aisne) : Les sépultures rubanées et l’enceinte de la fin du Vieme millénaire. Rev Archéologique Picardie 1-2:3–12.
193	Meiklejohn C, Bosset G, Valentin F (2010) Radiocarbon dating of Mesolithic human remains in France. Mesolith Misc 21:10–56.
194	Ilett M, Constantin C, Farruggia J-P, Bakels CC (1992) Bâtiments voisins du Rubané et du groupe de Villeneuve-Saint-Germain sur le site de Bucy-le-Long «La Fosse Tounise» (Aisne). 19ème colloque interrégional néolithique d’Amiens. Rev Archéologique Picardie Numéro spécial 9:17–39.
195	Allard P, Dubouloz J, Hachem L (1997) Premiers éléments sur cinq tombes rubanées à Berry-au-Bac (Aisne-France) : principaux apports à l’étude du rituel funéraire danubien occidental. Le néolithique danubien et ses marges entre Rhin et Seine. Actes du 22ième colloque interrégional sur le Néolithique. Cah Assoc Pour Promot Rech Archéologique en Alsace Suppl.:31–43.
196	Ilett M (1995) Le site néolithique de Berry-au-Bac “Le Chemin de la Pêcherie” (Aisne) (CNRS Editions, Paris).
197	Allard P, Dubouloz J, Hachem L, Ilett M, Robert B (1995) Berry-au-Bac “ le Vieux Tordoir ” : la ﬁn d’un grand sauvetage et la fouille d’un nouveau site rubané. Rapport d’activité, Centre de Recherches Protohistoriques de l’université de Paris 1 (Paris), pp 11–96.
198	Allard P, Bolen K, Dubouloz J (1994) Pontavert “le Port aux Marbres”. Les fouilles protohistoriques dans la vallée de l’Aisne: 11–32.
199	Farruggia JP, Guichard Y, Hachem L (1991) Les ensembles funéraires rubanés de Menneville “derrière le village” (Aisne).La Bourgogne entre les Bassins Rhénan, Rhodanien et Parisiens : carrefour ou frontière? Actes du XVIII ième Colloque interrégional sur le Néolithique, 25-27 octobre. Rev Archéologique Ouest 14ième supplément:121–174.
200	Farruggia JP (1997) Hinkelstein, explication d’une sériation. Le Néolithique danubien et ses marges entre Rhin et Seine, Actes du 22e colloque interrégional sur le Néolithique. Cah Assoc Pour Promot Rech Archéologique en Alsace suppl.:467–517.
201	Lindenschmidt L (1868) Das Gräberfeld am Hinkelstein bei Monsheim (Reinhessen), einer der ältesten Friedhöfe des Rheinlandes. Arch FürAnthropol 3:101–124.
202	Richter I (1969) Die bandkeramischen Grâber von Flomborn, Kreis Alzey, und vom Adlerberg bei Worms. Mainz Z 64:158–179.
203	Chenet G (1926) Le village néolithique d’Ante (Marne). Bull Société Archéologique Champenoise:113–134.
204	Spatz H (1997) La nécropole du Néolithique moyen (Hinkelstein, Grossgartach) de Trebur (Gross-Gerau, Hesse). Le Néolithique danubien et ses marges entre Rhin et Seine, Actes du 22e colloque interrégional sur le Néolithique. Cah L’Association Pour Promot Rech Archéologique en Alsace suppl.:157–170.
205	Ketterer I, Ducrocq T (1995) Le gisement mésolithique du “Petit Marais”, La Chaussée-Tirancourt (Somme). Bull Société Préhistorique Fr:249–260.
206	Miller R, Zwyns N, Stewart J, Toussaint M, Otte M (2006) Trou Al’Wesse : campagne de fouilles 2006. Notae Praehistoricae 26:103–108.
207	Palmer S (1976) Interim note on the excavations at the Culver Well Mesolithic site, Portland, 1975. Proc Dorset Nat Hist Archaeol Soc 97:45–46.
208	Schulting R (2005) Pursuing a rabbit in Burrington Combe’: New Research on the Early Mesolithic burial cave of Aveline’s Hole. UBSS Proc 23:171–265.
209	Jacobi RM (1980) The Upper Palaeolithic of Britain with special reference to Wales. Culture and Environment in Prehistoric Wales: Selected Essays (British Archaeological Reports, Oxford), pp 15–99.
210	Grünberg JM (2000) Mesolithische Bestattungen in Europa. Ein Beitrag zur vergleichenden Gräberkunde (Rahden/Westf, Leidorf)
211	Kahlke HD (2004) Sondershausen und Bruchstedt. Zwei Gräberfelder mit älterer Linienbandkeramik in Thuringen (Beier & Beran, Weimar).
212	Burrow S (2003) Catalogue of the mesolithic and neolithic collections at the National Museums and Galleries of Wales (National Museums & Galleries of Wales, Cardiff).
213	Schulting R, Richards MP (2002) Finding the coastal Mesolithic in southwest Britain: AMS dates and stable isotope results on human remains from Caldey Island, south Wales. Antiquity 76:1011–1025.
214	Leach AL (1933) Stone implements from the Nab Head, St Bride’s, Pembrokeshire. Archaeol Cambrensis 88:229–236.
215	Wainwright GJ (1963) A re-interpretation of the microlithic industries of Wales. Proc Prehist Soc 29:99–132.
216	David (1989) Some aspects of the human presence in west Wales during the Mesolithic. The Mesolithic in Europe, ed Bonsall C (John Donald, Edinburgh), 241–53
217	Cyrek K (1980) La sépulture mésolithique de Janislawice. Inventar Archaeol 44.
218	Jeunesse C (2001) Armatures asymétriques, régionalisation, acculturation. Contribution à l'étude des relations entre le Rubané et la composante autochtone dans l'Ouest de la Sphère Danubienne. Préhistoire de la Grande Plaine de Nord de l’Europe. Actes du Colloque Chaire Francqui interuniversitaire au titre étranger. (ERAUL, Liège), pp 147–165.
219	Tomaszewski AJ, Willis R (1993) Tool-kits and burial rites: the case of the Janislawice Mesolithic grave. Proc Prehist Soc 59:105–112.
220	Tomek T, Guminski W (2003) Bird remains from the Mesolithic and Neolithic Site Dudka, Masuria, NE Poland. Acta Zool Cracoviensia 46:9–18.
221	Barton N (1994) Second interim report on the survey and excavations in the Wye Valley. UBSS Proc 20:63–73.
222	Brinch-Petersen E (1972) Svaerdborg II. A Maglemose hut from Svaerdborg Bog, Zealand, Denmark. Acta Archaeol 42:43–77.
223	Geisler H, Wetzel G (1999) Mittelsteinzeitliche und mittelalterliche Bestattungen vom "Rollmannsberg“ bei Criewen, Lkr. Uckermark. Den Bogen spannen...Festschrift für Bernhard Gramsch zum 6, eds Cziesla E., Kersting T., Pratsch S. 5. (Beiträge zur Ur- und Frühgeschichte Mitteleuropas, Weissbach), pp 258–280.
224	Schoknecht U (1963) Neolithische Flachgräber von Groß Fredenwalde, Kr. Templin. Ausgrabungen Funde 8:173–178.
225	Marciniak M (2001) The burial ritual from the Boreal period cemetery in Mszano, Brodnica district. Fontes Archaeol Posnanienses 39:95–114.
226	Albrethsen SE, Brinch-Petersen E (1976) Excavation of a mesolithic cemetery at Vedbaeck, Denmark. Acta Archaeol 47:6–28.
227	Bastian W (1962) Das jungsteinzeitliche Flachgräberfeld von Ostorf, Kreis Schwerin. Bodendenkmalpfl Mecklenbg Jahrb 1961:7–130.
228	Schuldt E (1961) Hohn Viechln, ein Mittelsteinzeitlicher Wohn - plak in Mecklenburg (Schriften der Sektion fur Vorund Fruhgeschichte, Berlin).
229	Brzozowski J, Siemaszko J (2004) Ochre and beads. The hunter's style of the burials in the Polish Mesolithic. Préhistoire des Pratiques Mortuaires. Paléolithique-Mésolithique-Néolithique, ed Derwich E (ERAUL, Leuven), pp 69–76.
230	Clark JGD (1954) Excavations At Star Carr. An Early Mesolithic Site At Seamer Near Scarborough, Yorkshire (Cambridge University Press, Cambridge).
231	Becker CJ (1945) En 8000-aarig Stenalderboplads i Holmegaards Mose. Forelobelig meddelelse. Fra Natl Arb:61–72.
232	Taffinder J (1998) The allure of the exoctic. The social use of non-local raw materials during the Stone Age in Sweden (Uppsala University, Uppsala).
233	Larsson L The Skateholm project, I: Man and environment (Almqvist & Wiksell International, Stockholm).
234	Larsson L (1989) Late Mesolithic settlements and cemeteries at Skateholm, Southern Sweden. Mesolithic in Europe, ed Donald J (Edimbourg), pp 367–378.
235	Larsson L (1990) The Mesolithic of southern Scandinavia. J World Prehistory 4:257–309.
236	Andersen SH (1980) Tybrind Vig. Forelobig meddelelse om en undersoisk Stenalder boplads ved Lillebaelt. Antikvariske Stud 4:7–22.
237	Mathiassen T (1942) Dyrholmen. En Stenalderboplads paa Djursland (Munksgaard, København).
238	Brinch-Petersen E (1973) A survey of the Late Palaeolithic and Mesolithic of Denmark. The Mesolithic in Europe (University of Warsaw Press, Warsaw), pp 77–128.
239	Ebbesen K (1988) Tidligneolitiske tapkoller. Aarbøger 1987:7–26.
240	Madsen T (1972) Grave med teltformet overbygning fra tidlig-neolitisk tid. Kuml 1971:121–154.
241	Andersen K (1960) Verupbopladsen, en Maglemose boplads i Aamosen. Aarbøger 1959:118–151.
242	Jorgensen S (1956) Kongemosen, endnu en Aamose boplads fra Aeldre Stenader. Kuml 1955:23–40.
243	Mathiassen T, Troels-Smith J, Degerbol M (1943) Stenalderbopladser i Aamosen (Nordiske Fortidsminder III, 3) (DetKongelige Nordiske Oldskrift-selskab, København).
244	Mathiassen T (1959) Ravsmykker fra aeldre Stenalder. Aarbøger 1958:184–200.
245	Faber O (1976) Hus eller grav ? Mark Og Montre 1976:5–11.
246	Price TD et al. (2007) New information on the Stone Age Gaves at Dragsholm, Denmark. Acta Archaeol 78:193–219.
247	Česnys G, Butrimas A (2009) Reinventing Mesolithic skulls in Lithuania: Donkalnis and Spiginas sites. Acta Medica Litu 16:1–8.
248	Kaul F (1988) Neolitiske gravanlæg på Onsved Mark, Horns herred, Sjaelland. Aarbøger 1987:27–83.
249	Westerby E (1927) Stenaldersboplader ved Klampenborg. Nogle Bidrag til Studiet af den Mesolitiske Periode (C. A. Reitzel, København).
250	Thorsen S (1981) Klokkehøj ved Bøjden. Kuml 1980:105–146.
251	Larsson L (1978) Mesolithic antler and bone artifacts from central Scania. Medde- landenfran Lunds Universitets Historiska Museum:29–67.
252	Bishop AH (1914) An Oransay shell-mound - A Scottish Pre-Neolithic site. Proc Soc Antiqu Scotl Edinb 48:52–108.
253	Andersen SH (1973) Ringkloster, en jysk inlandsboplads med Ertebollekultur. Kuml:11–108.
254	Mellars PA (1989) Cnoc Coig, Druim Harstell and Cnoc Riach: Problems of the Identification and Location of Shell Middens on Oronsay. Proc Soc Antiqu Scotl Edinb 3:516–519.
255	Kapel H (1969) En boplads fra Tidligatlantisk tid ved Villingbæk. Fra Nationaalmuseets Arb:85–94.
256	Mathiassen T (1936) En vestjysk Megalitbygd. Aarbøger 1935:1–18.
257	Liversage D (1992) Barkaer. Long Barrows and settlements (Akademisk Forlag, Denmark).
258	Jorgensen S (1977) Hagebrogard-Vroue-Koldkur. Neolithische Gräberfelder aus Nordwest-Jûtland (Arkaeologiske studier IV, København).
259	Connock KD (1988) Carding Mill Bay (Kilmore and Kilbride parish) shell midden and later inhumation. Discov Excav Scotl, pp23.
260	Coles JM (1971) The early settlement of Scotland: excavations at Morton. Procceedings Prehist Soc 37:284–366.
261	Madsen A (1888) Undersogelse af Kjökkenmöddingen ved Mejlgaard. Aarbøger 1887: 299–309.
262	Bonsall C, Sutherland DG, Lawson TJ (1989) Ulva Cave and the early settlement of northern Britain. Cave Sci 16:109–111.
263	Lacaille AD (1954) The Stone Age in Scotland (Oxford University Press, London).
264	Kristensen K (1991) Storgard IV. An Early Neolithic long barrow near Fjelso, north Jutland. J Dan Archaeol 8:72–87.
265	Zagorska I, Lougas L (2000) The Tooth Pendant Head-Dresses of Zveinjeki Cemetery. De temporibus antiquissimis ad honorem Lembit Jaanits.Muinasaja teadus, eds Valter L, Kriiska A (Tallinn: Ajaloo), pp 223–244.
266	Larsson L (2006) A tooth for a tooth. Tooth ornaments from the graves at the cemeteries of Zvejnieki. Back to the Origin: New Research in the Mesolithic-neolithic Zvejnieki Cemetery & Environment, Northern Latvia, eds Larsson L, Zagorska I (Almquiest and Wiksell Intl, Stockholm), pp 253–287.
267	Madsen T (1975) Tidlig neolitiske anlaeg ved Tolstrup. Kuml 1975:121–154.
268	Andersen SH (1969) Fkintaegolken fra Flynderhage. Kuml 1969:91–95.
269	Hardy K, Wickham-Jones C (2002) Scotland’s First Settlers: the Mesolithic seascape of the Inner Sound, Skye and its contribution to the early prehistory of Scotland. Antiquity 76:825–833.
270	Kriiska A, Lougas L, Lohmus M, Mannermaa K, Johanson K (2007) New AMS dates from Estonian Stone Age burial sites. Est J Archaeol 11:83–121.
271	Cullberg C (1975) Prospecting the West Swedish Mesolithic. Norwegian Archaeological Review. Nor Archaeol Rev 8:36–53.
272	David E (2005) Preliminary results of a recent technological study of the Early Mesolithic bone and antler industry of Estonia, with special emphasis on the site of Pulli. From Hooves to Horns, from Mollusc to Mammoth: Manufacture and Use of Bone Artefacts from Prehistoric Times to the Present. Proceedings of the 4th Meeting of the ICAZ Worked Bone Research Group, 26th-31st August 2003, Talinn, e…
273	Lougas L (1997) Postglacial development of vertebrate fauna in Estonian water bodies: a palaeozoological study (Tartu University Press, Tallinn).
274	Bengtsson S (2006) Now you see me, now you don’t. Exploring the identities of young individuals during the Neolithic. (University of Lund, Lund).
275	Mikkelsen E (1970) Vistefunnets kronologiske stilling: Trekk av Rogalands eldre Steinalder. Stavanger Mus Arbok 80:5–38.
276	O’Shea J, Zvelebil M (1984) Oleneostrovski mogilnik: Reconstructing the Social and Economic Organization of Prehistoric Foragers in Northern Russia. J Anthropol Archaeol 3:1–40.
277	Zhulnikov A (2008) Exchange of amber in northern Europe in the III millenium BC as a factor of social interactions. Est J Archaeol 12:3–15.

## Sheet: Sheet2
1	Evans J (1964) Excavations in the Neolithic Settlement of Knossos, 1957–1960. Part I. Annu Br Sch Athens 59:132–240.
2	Miller MA (1997) Jewels of shell and stone, clay and bone: The production, function, and distribution of Aegean Stone Age ornaments (Boston University, Boston).
3	Micheli R (2003) Gliornamenti. Le ceramiche impressenel Neolitico Antico. Italia e Mediterraneo, eds Fugazzolla Delpino MA, Pessina A, Tiné V (Bullettino di Paletnologia Italiana, Roma), pp 269–288.
4	Carvalho AF (2010) Le passage vers l’Atlantique: le processus de néolithisation en Algarve (sud du Portugal). L’Anthropologie 114:141-178.
5	Carvalho AF (2003) Aemergência do Neolítico no actual territórioportuguês: pressupostosteóricos, modelosinterpretativos e a evidência empírica. Arqueólogo Port21:65–150.
6	Cullen T (1995) Mesolithic mortuary ritual at Franchthi Cave, Greece. Antiquity 69:270-289.
7	Perlès C (1987) Les Industries lithiques taillées de Franchthi (Argolide, Grèce). Les Industries du Mésolithique et du Néolithique initial(Indiana UniversityPress, Bloomington).
8	Perlès C, Monthel G (2001) The Early Neolithic in Greece: The First Farming Communities in Europe (Cambridge University Press, Cambridge).
9	Caskey J, Blegen C (1975) Neolithic remains at Nemea: Excavations of 1925-1926. Hesperia 44:251–279.
10	Cavalier M, Bidditu I (1971) Il Riparo della Sperlinga di S. Basilio. Bull Fi Paleontol Ital 80:7–76.
11	Newell RR, Kielman D, Constandse-Westermann TS, van der Sanden WAB, Van Gijn A (1990) An Inquiry Into the Ethnic Resolution of Mesolithic Regional Groups: The Study of Their Decorative Ornaments in Time and Space(Brill, Leiden).
12	Campagnoni B (1991) La malacofauna del sito meso-neolitico della Grotta dell’Uzzo (Trapani). Riv Sci Preistoriche 43:49–72.
13	Tortosa JE et al. (2006) Epipaleolitico-Mesolitico en las Comarcas Centrales Valencianas.El Mesolitico des muescas y denticulados en la cuenca del Ebro y el litoral mediterraneo, ed Alday Ruiz A (DiputaciónForal de Álava, Vitoria-Gasteiz), pp 65–118.
14	Benito JLP (1998) Utillaje oseo, adornos e idolos neoliticos valencianos (Servivio de Investigacion Prehistorica, Valencia).
15	Arias P, Alvarez-Fernandez E (2004) Les chasseurs-cueilleurs de la Péninsule Ibérique face à la mort : une révision des données sur les contextes funéraires du Paléolithique supérieur et du Mésolithique.La spiritualité. Acte du colloque de la commisssion 8 de L’UISPP (Paléolithique supérieur), 10-13 décembre 2003, ed Otte M (ERAUL, Liège), pp 221–236.
16	Roche J (1961) Le gisement mésoltihique de Moita de Sebastiao. l’Anthropologie 64:530–533.
17	Roche J (1965) Observations sur la stratigraphie et la chronologie des amas coquilliers mésolithiques de Muge (Portugal). Bull Société Préhistorique Fr 62:130–138.
18	Roche J (1964) Note sur la stratigraphie de l’amas coquillier mésoltihique de Cabeço da Arruda (Muge). Commun Serviços Geol Port 51:243–252.
19	Taborin Y (1974) La parure en coquilage de l’Epipaléolithique au Bronze ancien en France. Gall Préhistoire 17:101–417.
20	Araujo CA (1998) O concheiro de Toledo (Lourinhã) no quadro das adaptações humanas do Pós-Glaciar no litoral da Estremadura. Rev Port DeArqueologia 1:19–38.
21	Fletcher V (1956) Problèmes et progrès du Paléolithique et du Mésolithique de la région de Valencia (Espagne). Quartär 7:66–90.
22	Wijnen M-HJMN (1981) The early Neolithic settlement at Sesklo, an early farming community in Thessaly, Greece(AnalectaPraehistoricaLeidensia, Leiden).
23	Puchol OG, Giner PJ (1999) La utilizacion de los elementosgeometricos de la covache de Llatas (Andilla, Valencia).Recer Mus Alco 18:75–87.
24	Zilhao J (2009) The Early Neolithic artifact assemblage from the Galeria da Cisterna (Almondakarstic system, Torres Novas, Portugal).De Méditerranée et d’ailleurs... Mélanges offerts à Jean Guilaine, ed Collectif (Archives d’Ecologie Préhistorique, Toulouse), pp 821–835.
25	Gimbutas M, Winn S, Shimabuku D (1989) Achilleion: A Neolithic Settlement in Thessaly Greece 6500-5600 BC (MonumentaArchaeologica, University of California, Los Angeles).
26	Zilhao J (1992) Gruta do Caldeirão. O Neolítico Antigo (IPPAR, Lisboa).
27	Aubry T, Fontugne M, Moura M-H (1997) Les occupations de la grotte de Buraca Grande depuis le Paléolithique supérieur et les apports de la séquence holocène à l’étude de la transition Mésolithique/Néolithique au Portugal. Bull Société Préhistorique Fr 94:182-190.
28	Cremonesi G, Guilaine J (1987) L'habitat de Torre Sabea (Gallipoli, Puglia) dans le cadre du Néolithique ancien de l'Italie du Sud est.Premières communautés paysannes en méditerranée occidentale. Colloque international du CNRS, Montpellier, 1983, eds Guilaine J, Courtin J, Roudil J-L, Vernet J-L (Editions du CNRS, Paris), pp 377–385.
29	Radi G (2003) Glioggetti di ornamento.Torre Sabea : un établissement du néolitique ancien en Salento, eds Guilaine J, Cremonesi G (École française de Rome, Rome), pp 209–217.
30	Alvarez-Fernandez E (2006) Los objetos de adorno-colgantes del Paleolítico superior y del Mesolítico en la Cornisa Cantábrica y en el Valle del Ebro: una visión europea (Universidad de Salamanca, Salamanca).
31	Rodden RJ, Higgs ES, Clench WJ (1962) Excavations at the Early Neolithic site of Nea Nikomedia. Proc Prehist Soc 28:267–288.
32	Treuil R (dir). (1992) Dikili Tash, village préhistorique de Macédoine orientale, I. Fouilles de Jean Deshayes (1961-1975) (Bulletin de Correspondance Hellénique, Athènes).
33	Montes L, Utrilla M, Mazo P (2006) El Epipaleoliticomacrolitico en Aragon en el contextodel valle del Ebro y la catalunacostera.El mesolítico de muescas y denticulados en la cuenca del Ebro y el litoral mediterráneo peninsular, ed Alday Ruiz A (DiputaciónForal de Álava, Vitoria-Gasteiz), pp 193–217.
34	Alday Ruiz A (2002) Les unidades industriales mesoliticas en la alta-media cuenca del Ebro. Complutum 13:19–50.
35	Taschini M (1964) Il livellomesoliticodelRiparo Blanc al MonteCirceo. Bull Paleontol Ital 73:65–88.
36	Ten Carne R (1982) El Neolitico Antiguo Epicardial en el Vallès (Barcelona) in Le Néolithique ancien méditerranéen. Actes du Colloque international de Préhistoire, Montpellier 1981. Archéologie En Languedoc Rev Fédération Archéologique Hérault Sèten° special:135–142.
37	Borrello M, Micheli R (2006) Ritrovamenti di ornamenti in spondylus nei siti italiani del Neolitico e dell’età del Rame. Atti della XXXIX Riunione scientifica : materie prime e scambi nella preistoria italiana : nel cinquantenario della fondazione dell'Istituto italiano di preistoria e protostoria 25-27 novembre 2004 (Istituto italiano di preistoria e protostoria, Firenze), pp 875–886.
38	Dimitrijevic V, Tripkovic B (2002) New Spondylus Findings at Vinca-Belo Brdo : 1998-2001 Campaigns and Regional Approach to Problem. CTAPHHAP LII:47–62.
39	Dimitrijevic V, Tripkovic B (2006) Spondylus and Glycymeris bracelets : trade reflections at Neolithic Vinça-Belo Brdo. Doc Praehist XXXIII:237–251.
40	Tarrus J, Chinchilla J, Bosch A (1994) La Draga (Banyoles): un site lacustre du Néolithique ancien cardial en catalogne. Bull Soc Prehist Fr 91:449–458.
41	Mussi M et al. (2000) L'exploitation des territoires de montagne dans les Abruzes (Italie centrale) entre Tardiglaciaire et l'Holocène ancien. Meso’97, Actes de la Table ronde “Epipaléolithique et Mésolithique” 21-23 novembre, ed Crotti P (Cahiers d’archéologie romande, Lausanne), pp 277–284.
42	Barra A et al. (1990) La Grotta Continenza di Trasacco. Riv Sci Praistoria 42:31–100.
43	Cremonesi G (1968) Contributo alla conoscenza della preistoria del Fucino. La grotta di Ortuccbio e la grotta La Punta. Riv Sci Preistoriche XXIII.
44	Martinez-Moreno J, Mora R, Casanova J (2010) Lost in the mountains? Marine ornaments in the Mesolithic of the northeast of the Iberian Peninsula. MUNIBE 31:100–109.
45	Casanova J, Martinez-Moreno J, Mora R (2007) Traçant l’ocupació dels Pirineus: la Balma Guilanyà i els caçadors recol-lectors del Tardiglacial i l’Holocè antic al Prepirineu Oriental. Trib Arqueol 2006:59–83.
46	Baldellou V, Rodanes JM (1989) Un Objeto oseo decorado de la Cueva de Chaves (Bastaras, Huesca). Bolskan 6:15–32.
47	Bosch A, Tarrus J (1990) La cova sepulcral del Neolític antic de l’Avellaner (Cogolls, Les Planes d’Hostoles, La Garrotxa) (Centre d’Investigacions Arqueológiques de Girona, Girona).
48	Terradas R, Mora C, Plana AP, Martinez J (1992) Estudio preliminar de las ocupaciones del yacimiento al aire libre de la Font del Ros (Berga, Barcelona). Aragón. Litoral Mediterráneo, Intercambios culturales durante la Prehistoria, ed Utrilla M (Institución Fernando el Católico, Zaragoza), pp 285–296.
49	Bosch i Lloret À (1991) El neolitic antic al NE de Catalunya (Univ. Autônoma de Barcelona, Barcelona).
50	Brandaglia M (1999) La cultura del Neolitico Antico del "Serotino" le Secche di Isola del Giglio. Les Premiers Peuplements Holocènes de l’aire Corso-Toscane, eds Tozzi C, Weiss MC (Edizioni ETS, Pisa), pp 123–132.
51	Pessina A (1991) Nuovi dati sull'insediamento neolitico di Paterno. Atti del convegno di archeologia. Il Fucino e le aree limitrofe nell’antichità. Avezzano, 10-11 novembre 1989, (Archeoclub d’Italia - Sezione della Marsica, Avezzano), pp 122–133.
52	Tozzi C, Weiss MC (2001) Nouvelles données sur le Néolithique ancien de l’aire corso-toscane. Bull Soc Prehist Fr 98:445–458.
53	Ducci S, Guerrini V, Perazzi P (1999) L'insedamiento della Scola (Isola di Pianosa, comune di Campo nell'Elba). Les Premiers Peuplements Holocènes de l’aire Corso-Toscane, eds Tozzi C, Weiss MC (Pisa: Edizioni ETS), pp 83–90.
54	Rigaud S, d’ Errico F, Vanhaeren M (2010) Los objetos de adorno personal asociados al esqueleto mesolítico Braña-2. Los hombres mesolíticos de la Cueva de la Braña-Arintero (Valdeugueros, León), eds Vidal Encinas JM, Encina Prada Marco M (Museo de Leon, Leon), pp 62–81.
55	Alday Ruiz A (2007) Mésolithique et Néolithique au Pays Basque d’après l’abri de Mendandia (8500-6400 P): l’évolution de l’industrie lithique, le problème de la céramique et les stratégies d’occupation. L’anthropologie 111:39–67.
56	Guilaine J et al. (1987) L'abri du Roc de Dourgne. Ecologie des cultures du Mésolithique et du Néolithique ancien dans une vallée montagnarde des Pyrénées de l'Est. Premières communautés paysannes en Méditerranée occidentale. Colloque international du CNRS, Montpellier 19983, eds Guilaine J, Courtin J, Roudil J-L, Vernet J-L (CNRS, Paris), pp 545–554.
57	Barge H (1987) Les parures du Néolithique ancien dans le midi de la France. Premières communautés paysannes en Méditerranée occidentale. Colloque international du CNRS, Montpellier 1983, eds Guilaine J, Courtin J, Roudil J-L, Vernet J-L (CNRS, Paris), pp 567–574.
58	Cava Almuzara A (1994) El Mesolitico en la Cuenca del Ebro. Un estado de la cuestion. Zephyrus 47:65–91.
59	Komso D (2007) The Mesolithic in Croatia. Opusc Archaeol 30:55–92.
60	Komso D (2007) Nakit na podrucju Istre od paleolitika do neolitika. Scripta praehistorica in honorem Biba Teržan, eds Blecic M et al., pp 31–36.
61	Courtin J, Gutherz X (1976) Les bracelets en pierre du Néolithique méridional. Bull Soc Prehist Fr 73:352–369.
62	Orliac E, Orliac M (1972) Fouilles à la Grotte de la Tourasse (Saint-Martory, Haute-Garonne), premiers résultats 1965-1970. Rev Comminges 85:4–37.
63	Rozoy J-G (1978) Les derniers chasseurs. L’Epipaléolithique en France et en Belgique, essai de synthèse (Charleville: Société Archéologique Champenoise).
64	Garcia Guinéa MA (1985) Las Cuevas de El Piélago. Rev Inst Prehist Arqueol Sautuola 4:13–18.
65	Escalon de Fonton M (1976) La constitution de l'Épipaléolithique et du Mésolithique dans le Midi de la France. Les civilisations du 8e au 5e millénaire avant notre ère en Europe, extrait des actes du colloque XIX du IXème congrès International des sciences Préhistoriques et Protohistoriques. Nice 13-18 sept. 1976 (UISPP, Nice), pp 53–70.
66	Barge H (1982) Les parures du Néolithique ancien au début de l’Âge des Métaux en Languedoc (CTHS, Paris).
67	Mafart B, Baroni I, Onoratini G (2004) Les restes humains d ela Grotte de l’Adaouste du Néolithique ancien final (Bouches du Rhône, France) : cannibalisme ou rituel funéraire? BAR S1303:289–294.
68	Bobœuf M, Bridault A (1997) Quelques données sur les occupations mésolithiques du clos de Poujol (Aveyron). Bull Société Préhistorique Fr 94:51–60.
69	Valdeyron N (1994) Le Sauveterrien. Culture et sociétés mésolithiques dans la France du Sud durant les Xe et IXe millénaires BP (Université Toulouse le Mirail, Toulouse).
70	Binder D et al. (1993) L’abri Pendimoun à Castellar (Alpes-Maritimes). Nouvelles données sur le complexe culturel de la céramique imprimée méditerranéenne dans son contexte stratigraphique. Gall Préhistoire 35:177–251.
71	Paccard M (1964) La Grotte de Combe-Buisson (Commune de Lacoste, Vaucluse). Cah Rhodan 9:5–29.
72	Paccard M (1963) Le gisement préhistorique de Roquefure (commune de Bonnieux, Vaucluse). Cah Rhodan 10:3–36.
73	Onoratini G (1976) Un faciès provençal du Sauveterrien: l'Abri de Saint-Mître, à Reillanne Alpes de Haute Provence). Congrès préhistorique de France, XXe session 1974 (CPF, Issoudun), pp 391–398.
74	Beyneix A (2008) Mourir au Néolithique ancien en France méditerranéenne. L’anthropologie 112:641–660.
75	Coste A, Duday H, Gutherz X, Roudil J-L (1987) Les sépultures de la Baume Bourbon à Cabrieres. Premières communautés paysannes en méditerranée occidentale. Colloque international du CNRS, Montpellier 1983, eds Guilaine J, Courtin J, Roudil J-L, Vernet J-L (CNRS, Paris), pp 532–535.
76	Roudil J-L (1974) Chronique de la circonscription Languedoc-Roussillon. Gall Préhistoire 17:655–656.
77	Bouville C, Gagniere S, Granier J, Paccard M (1980) L’abri n° 3 de Chinchon à Saumanes (Vaucluse). Bull Société Préhistorique Fr 77:341–366.
78	Courtin J, Gagnière S, Granier J (1969) Une sépulture néolithique en fosse à Avignon, Bull Soc Et Sc Natu Vaucluse. Bull Société Etat Sci Nat Vaucluse:47–69.
79	Binder D (1991) Une économie de chasse au Néolithique ancien: la grotte Lombard à Saint-Vallier de Thiey Alpes-Maritimes (CRA-Monographie, Paris).
80	Courtin J (1970) La Préhistoire du Midi de la France du Paléolithique supérieur à l’Âge du Bronze final. Trav équipe Rech CNRS 46:31–36.
81	Odetti G (2001) L’horizon à céramique gravée en Ligurie: état de la question. Bull Soc Prehist Fr 98:459–469.
82	Darmedru D, Onoratini G (2003) Apports du site de Montclus (Gard) à l’origine et à la filiation du Montclusien (Mésolithique). L’Anthropologie 107:365–392.
83	Traversone B (1999) Les parures. Il Neoliticoa nella Caverna delle Arene Candide (Scavi 1972-1977), eds Santo T, Arobba D, (Istituto internazionale di studi liguri, Bordighera).
84	Cristiani E, Borić D (2012) 8500-year-old Late Mesolithic garment embroidery from Vlasac (Serbia): Technological, use-wear and residue analyses. J Archaeol Sci 39:3450–3469.
85	Borić D (2006) New discoveries at the Mesolithic-Early Neolithic site of Vlasac: Preliminary notes. Mesolith Misc 18:7–14.
86	Borić D (2007) Mesolithic-Neolithic Interactions in the Danube Gorges Mesolithic-Neolithic Interactions in the Danube Basin, eds Kozlowski JK, Nowak M (British Archaeological Reports, Oxford), pp 31–45.
87	Borić D (2008) Vlasac revisited : formation processes, stratigraphy and dating. Doc Praehist XXXV:1–28.
88	Borić D, Stefanovic S (2004) Birth and death: infant burials from Vlasac and Lepenski Vir. Antiquity 78:526.
89	Starnini E, Ghisoti A, Nisbet R (2000) Nuovi dati sul Neolitico antico della Pianura Padana centrale dal sito di Isorella (Brescia). La neolitizzazione tra Oriente e Occidente, , eds Pessina A., Muscio G. (Edizioni del Museo Friulano di Storia Naturale, Udine), pp 231-255.
90	Boroneant V (1999) The Mesolithic Habitation Complexes in The Balkans and Danube Basin. Living Past 1:1–15.
91	Bonsall C (2008) The Mesolithic of the Iron Gates. Mesolithic Europe, eds Bailey G, Spikins P (Cambridge University Press, Cambridge), pp 238–279.
92	Champagne F (1972) Note sur une datation du Sauveterrien de la grotte des Fieux, à Miers (Lot). Bull Socité Préhistorique Fr 69:55–8.
93	Barrière C (1973) Rouffignac, l’Archéologie (Université Toulouse Le Mirail, Toulouse).
94	Bintz P, Picavet R, Pelletier D (2004) Vivre, habiter, chasser et circuler au Mésolithique en Vercors. Un siècle de Préhistoire dans les Alpes dauphinoises et savoyardes du Paléolithique au Néolithique (AVDPA, Grenoble), pp 79–82.
95	Forenbaher S, Miracle PT (2005) The spread of farming in the Eastern Adriatic. Antiquity 79:514–528.
96	Cattani L (1977) La Grottina dei Covoloni del Broion (Colli Berici, Vicenza). Riv Sci Preistoriche 32:287–296.
97	Gaillard J et al. (1984) La tombe néolithique de Germignac (Charente-Maritime). Gall Préhistoire 27:97–117.
98	Laporte L, Gomez de Soto J (2001) Germignac et Lamérac : perles discoïdes et anneaux-disques dans le Centre-Ouest de la France. Rev Archéologique Ouest 18:13–26.
99	Pion G (1990) L’abri de la Fru à Saint Christophe (Savoie). Gall Préhistoire 32:65–123.
100	Legnani F, Stradi F (1963) Gli scavi nella Caverna dei Ciclami nel Carso Triestino. Atti della VII Riunione Scientifica, Istituto Italiano di Preistoria et Protostoria (IIPP, Firenze), pp 31–38.
101	Cannarella D (1960) Relazione preliminare sullo scavo della Grotta Azzura di Samatorza (Trieste). Bull Paleontol Ital 13:69–70.
102	Cannarella D, Cremonesi G (1967) Gli scavi nella Grotta Azzurra di Samatorza nel Carso Triestino. Riv Sci Preistoria 22:281–330.
103	Marzolini G (1970) La Grotta dell’Edera. Annali del Gruppo Grotte dell’Associazione XXX Ottobre. Sezzione Trieste Club Alpino Ital 4:57–103.
104	Marzolini G (1971) Gli scavi nella Grotta degli Zingari. Annali del Gruppo Grotte dell’Associazione XXX Ottobre.Trieste Club Alpino Ital 5:57–100.
105	Genet-Varcin E, Vilain R (1963) Une seconde sépulture mésolithique à Culoz (Ain). Ann Paléontol 49:307–334.
106	Voruz JL (1991) Le Néolithique suisse. Bilan documentaire. Document du Département d'Anthropologie et d'Ecologie de l'Université de Genéve 16:170–172.
107	Cupillard C, Chaix L, Piningre J-F (2000) Les occupations mésolithiques de la grotte de la Baume de Montandon à Sainte-Hippolyte (Doubs, France). Les derniers chasseurs-cueilleurs d’Europe occidentale (13000-5500 av. J.-C.) : actes du Colloque international de Besançon, Doubs, France, 23-25 octobre 1998, eds Cupillard C, Richard A (Presses universitaires franc-comtoises, Besançon), pp 219–251.
108	Duday H, Courteau P (1998) La nécropole de la Vergne (Charente-Maritime). Sépultures d’Occident et genèse des mégalithismes (9000-3500 avant notre ère), ed Guilaine J (Séminaire du collège de France, Paris), pp 27–37.
109	Dupont C (2006) La malacofaune de sites mésolithiques et néolithiques de la façade atlantique de la France : Contribution à l’économie et à l’identité culturelle des groupes concernés (British Archaeological Reports, Archeopress, International Series 1571, Oxford).
110	Roussot-Larroque J, Burnez C, Frugier G, Gruer M, Moreau A (1987) Du Cardial jusqu’à la loire. Rev Archéologique Cent Fr 26:75–82.
111	Bailloud G (1962) Présence de Néolithique danubien en Beauce et dans le Gâtinais. Bull Société Préhistorique Fr 59:339–344.
112	Bonnardin S (2009) La parure funéraire au Néolithique ancien dans les Bassins parisiens et rhénans - Rubané, Hinkelstein et Villeneuve-Saint-Germain (Mémoire de la Société Préhistorique Française, Paris).
113	Broglio A (1973) L’Epiplaéolithique de la Vallée de l’Adige. L’Anthropologie 77:5–34.
114	Lanziger M, Pasquali T (1978) Bus de la Vecia-Besenell (Trento). Preistoria Alp 14:215–218.
115	Bagolini B, Broglio A (1975) Pradestel (Trento). Preistoria Alp 11:1-331.
116	Borrello M, Dalmeri G (2005) Gli ornamenti preistorici lavorati in conchiglie conservati presso il Museo Tridentino di Scienze Naturali (Trento). Preistoria Alp 40:43–52.
117	Borrello M, Micheli R (2005) Gli ornamenti in conchiglia del Neolitico dell'arco alpino. Determinazione, provenineza, tecnologia e cronologia. Nota preliminare. Atti del 4° Convegno Nazionale di Archeozoologia 13-15 novembre 2003, eds Malerba G, Visentini P (Quaderni del Museo Archeologico del Friuli Occidentale, Pordenone), pp 149–159.
118	Bagolini B, Decarli B, Bertoldi LP (1973) Riparo Gaban. Preistoria Alp 12:229–230.
119	Cattani L (1977) Dati palinologici inerenti ai depositi di Pradestel e di Vatte di Zambana nella Valle dell’Adige. Preistoria Alp:21–29.
120	Borrello M (2003) Les parures en coquillages marins des sites néolithiques suisses. Annuaire Société Préhistoire Archéologie 86:167–177.
121	Guerreschi A (1998) Il sito di Mondeval de Sora. Settemila anni fa il primo pane. Ambienti e culture delle società neolitiche (Arti Graﬁche Friulane: Udine), pp 87–90.
122	Egloff M (1967) Les gisements préhistoriques de Baulmes (Vaud). Annu Société Suisse Préhistoire 53:7–13.
123	Mauvilly M, Jeunesse C, Doppler T (2008) Ein Tonstempel aus des spätmesolithischen Fundstelle von Arconciel/La Souche (Kanton Freiburg, Schweiz). Quartär 55:151–157.
124	Mauvilly M (2008) L’abri mésolithique d’Arconciel/La Souche: bilan des recherches 2003-2007. Cahier d’Archéologie Fribourgeoise 10:44–75.
125	Makkay J (1992) Excavations at the Korös culture settlement of Endrod Öregszolok 119 in 1986-1989. Cultural and Landscape Changes in South-East Hungary, ed Bökönyi S (Archaeolingua, Budapest), pp 121–193.
126	Cupillard C (1998) Se parer à l’Épipaléolithique et au Mésolithique. Les derniers chasseurs-cueilleurs du Massif jurassien et de ses marges (13000-5500 avant Jésus-Christ) (Centre Jurassien du Patrimoine, Lons-le Saunier), pp 201-205.
127	Alcalde G, Sana M (2008) Procés d’ocupació de la Bauma del Serrat del Pont (La Garrotxa) entre 7400 i 5480 cal aC (Publicacions eventuals d’arqueologia de la Garrotxa, Olot).
128	Gallay A (1981) Ein verschollener Grabfund der Bandkeramik von Dijon. Antike Welt 12:36–43.
129	Jeunesse C (1997) Pratiques funéraires au Néolithique ancien. Sépultures et nécropoles des sociétés danubienne (5500/-4900 av. J.-C.) (ed errance, Paris).
130	Pequart M, Pequart SJ (1954) Hoëdic, deuxième station-nécropole du Mésolithique cotier armoricain (De Sikkel, Anvers).
131	Bandi HG et al. (1963) Birsmatten-Basisgrotte, eine Mittelsteinzeitlische Fundstelle im Unteren Birstal (Verlag Stämpfli & Cie, Berne).
132	Aimé G, Devits JA (1984) Les coquillages de parure du Mésolithique moyen des abris de Bavans (Doubs). Donnéesrécentes.Bull SocPrehist fr 81:268–269.
133	Eriksen BV (2002) Fossil Mollusks and Exotic Raw Materials in Late Glacial and Early Find Contexts: A Complement to Lithic Studies. Lithic raw material economy in Late Glacial and Early Postglacial Western Europe, eds Fisher LE, Eriksen BV (Bar International Series, Oxford), pp 27–52.
134	Péquart M, Péquart S-J, Boule M, Vallois H (1937) Téviec, station nécropole mésolithique du Morbihan. (Archives de l’Institut de Paléontologie Humaine, Paris).
135	Bailloud G (1964) Le Néolithique dans le Bassin Parisien (Gallia Préhistoire, Paris).
136	Rähle W (1978) Schmuckschnecken aus mesolithischen Kulturschichten Stiddeutschlands und ihre Herkunft (Probstfeld, Falkensteinhohle, Burghöhle Dietfurt, Zigeunerfels, Groβe Ofnet) Das Mesolithikum in Suddeutschland Teil 2: Naturwissenschaftliche Untersuchungen, ed Taute W (Tubinger Monographien zur Urgeschichte, Tubingen), pp 163–168.
137	Schweitzer J (1980) La nécropole danubienne de Mulhouse-Est. Bull Mus Hist Mulhouse 84:11–63.
138	Jeunesse C (1993) La nécropole rubanée des “Octrois” à Ensisheim (Haut-Rhin). Cah Assoc Pour Promot Rech Archéologique en Alsace 9:1–87.
139	Labriffe PA (1985) Les sépultures danubiennes dans le Bassin parisien. (Université Paris I, Paris).
140	Blesl C (2005) Zeitschienen. vom Tullnerfeld ins Traisental. Archäologische Funde aus 20.000 Jahren (BDA, Abt. für Archäologie Wien).
141	Lenneis E (2010) Kleine Schmuckschnecken in linearbandkeramischen Gräbern: Ein Mosaikstein für unsere Vorstellung der Neolithisierung Mitteleuropas? The spread of the Neolithic to Central Europe. International Symposium, 24 June 26 June 2005, eds Gronenborn D, Petrasch J (RGZM, Mainz), pp 333–351.
142	Cassen S, Audren C, Hinguant S, Lannuzel G, Marchand G (1998) L’habitat Villeneuve-Saint-Germain du Haut-Mée (Saint-Étienne-en-Coglès, Ille-et-Vilaine). Bull Société Préhistorique Fr 95:41–76.
143	Ghesquière E, Marchand G (2010) Le mésolithique en France. Archéologie des derniers chasseurs-cueilleurs (La Découverte / INRAP, Paris).
144	Strauch F (1978) Gyraulus trochiformis. Schmuckschnecke aus mesolithischen Kulturschichten Süddeutschlands (Jägerhaus-Höhle, Große Ofnet, Bettelküche). Das Mesolithikum in Süddeutschland, ed W Taute (Naturwissenschaftliche Untersuchungen, Tübingen), pp 161-162.
145	Oeschger H, Taute W (1980) Radiocarbon-Altersbestimmungen zum süddeutschen Mesolithikum und deren Vergleich mit der vegetationsgeschichtlichen Datierung (Jägerhaus-Höhle, Falkensteinhöhle, Felsdach Inzigkofen, Fohlenhaus, Bettelküche). Das Mesolithikum in Süddeutschland, ed W Taute (Naturwissenschaftliche Untersuchungen, Tübingen), pp 15-20.
146	Sainty J, Jeunesse C, Lambach F (1988) Sauvetage urgent sur le site de Wettolsheim »Koenigsbreite« (Haut-Rhin) en 1986. Contribution à l’étude du peuplement néolithique ancien dans le secteur de Colmar-sud. Cah Alsac D’archéologie D’art D’Histoire 31:5–16.
147	Jeunesse C (1995) Contribution à l’étude de la variabilité au sein du Rubané. L’exemple du sud de la plaine du Rhin supérieur. Cah Assoc Pour Promot Rech Archéologique En Alsace 11:1–22.
148	Peters E (1934) Die Falkensteinhoehle bei Tiergarten. Fundberichte Aus Hohenzollern 3:2–12.
149	Taute W (1990) Die Grabungen 1988 und 1989 in der Burghöhle Dietfurt an der obere Donau, Gemeinde Inzigkofen-Vilsingen, Kreis Sigmaringen. Archäologische Ausgrabungen in Baden-Württemberg (Konrad Theiss Verlag GmbH & Co., Stuttgart), pp 38–44.
150	Taute W (1973) Neue forschungen zur chronologie von Spätpaläolithikum und Mesolithikum in Süddeutschland. ArchäolInformationen 2-3:59–66.
151	Müller F (1994) Gron “les Sablon” Rapport de fouille de sauvetage.
152	Jeunesse C (2003) Les pratiques funéraires du Néolithique ancien danubien et l’identité rubanée : découvertes récentes, nouvelles tendances de la recherche. Mém Société Préhistorique Fr 33:19–32.
153	Lenneis E (2007) Mesolithic heritage in early Neolithic burial rituals and personal adornments. Doc Praehist XXXIV:1–9.
154	Wischenbarth P (1991) Eine mesolithische Freilandfundstelle mit Konchylienfunden im Lkr. Neu-Ulm. Archäol Korresp 21:203–210.
155	Rähle W (1987) Schmuck aus Molluskenschalen von dem Abri Felsställe bei Mühlen, Stadt Ehingen, Alb-Donau-Kreis. Das Felsställe. Ein jungpaläolithisch-frühmesolithische Abri-Station bei Ehingen-Mühlen, Alb-Donau-Kreis. Die Grabungen 1975-1980, ed Kind C-J (Frühgeschichte in Baden-Württemberg Band 23, Stuttgart), pp 383–385.
156	Joly J (1959) Informations archéologiques, Circonscription de Dijon. Gall Préhistoire II:90–109.
157	Pavuk J (1972) Neolithisches Gräberfeld in Nitra. Slov Archeol XX:5–105.
158	Prestreau M (1992) Le Site Néolithique et Protohistorique des Falaises de Prépoux à Villeneuve-la-Guyard (Yonne). Gall Préhistoire 34:171–207.
159	Jochim MA (2008) The Mesolithic of the Upper Danube and Upper Rhine. Mesolithic Europe, eds Bailey G, Spikins P (Cambridge University Press, Cambridge), pp 203–220.
160	Carre H (1967) Le Néolithique et le Bronze à Vinneuf (Yonne). Bull Socité Préhistorique Fr 64:439–468.
161	Auxiette G (1989) Les bracelets néolithiques dans le Nord de la France, la Belgique et l’Allemagne rhénane. Rev Archéologique Picardie 1-2:13–65.
162	Renaud S, Gouge P (1992) Barbey, le Chemin de Montereau, le Buisson Rond. Carrière de la Compagnie des Sablières de la Seine. 10 millénaires d’occupations humaines: Rapport de synthèse. Programme d’intervention archéologique dans les carrières de granulats de la Bassée (Seine-et-Marne) (Service départemental du Patrimoine de Seine-et-Marne, Dammarieles-Lys).
163	Rähle W (1983) La parure de coquillage de la station magdalénienne du Patersfels à Engen (Hegau). Recherches scientifiques sur les inventaires magdaléniens du Petersfels, fouilles 1974-1976, (Institut für Urgeschichte der Universität Tübingen, Tübingen), pp 154–160.
164	Augereau A, Bonnardin S (1998) Marolles-sur-Seine “Le Chemin de Sens” (Seine-et-Marne) et la fabrication de la parure en calcaire au Néolithique ancien. Bull Socité Préhistorique Fr 95:23–39.
165	Auxiette G, Guichard Y, Pommepuy C (1987) Le site rubané et de l’Âge des métaux de Chassemy “le grand Horle.” Fouill Protohistoriques dans Val Aisne 15:51–83.
166	Schneider M (1983) La parure néolithique en Alsace. (Université des Sciences Humaines de Strasbourg, Strasbourg).
167	Mordant D (1991) Châlons-sur-Marne. La Marne aux temps préhistoriques dans son contexte régional : Exposition, Musée municipal de Châlons-sur-Marne, ed Mazière M (Association Régionale pour la Protection et l’étude du Patrimoine Préhistorique, Châlon-su-Marne), pp 33–43.
168	David E (in press) Technologie osseuse des derniers chasseurs préhistoriques en Europe du Nord (IXe-VIIIe millénaires av. J.-C.). Le Maglemosien et les technocomplexes du Mésolithique (Monique Mergoil, Paris).
169	Thevenin A, Munger C (1971) Découverte d’un fragment de statuette néolithique à Rosheim (Bas-Rhin). Bull Société Preéhistorique Fr 68:535–539.
170	Piette J (1996) La Saulsotte “les Grèves.” Bilan Sci SRA Champagne-Ardennes Dép Aube:48–49.
171	Rigaud S, Vanhaeren M, Queffelec A, Bourdon G, d’ Errico F (2013) The way we wear makes the difference: residue analysis applied to Mesolithic personal ornaments from Hohlenstein-Stadel (Germany). Archaeol Anthropol Sci:1–12.
172	Brink-Kloke H (1990) Das linienbandkeramische Gräberfeld von Essenbach-Ammerbreite, Ldkr. Landshut, Niederbayern. Germania 68:427–481.
173	Rigaud S (2014) Pratiques ornementales des premières communautés agro-pastorales de Bavière (Allemagne) : Intégration ? Acculturation ? Convergence ? Nouveaux apports de la nécropole de Essenbach-Ammerbreite. Anthropol Int J Hum Divers Evol:1–22.
174	Chertier B (1986) Circonscription de Champagne-Ardenne. Gall Préhistoire 29:321–336.
175	Jeunesse C (2005) Nouvelles données sur la nécropole du Néolithique ancien de Quatzenheim (Bas-Rhin). Cah Alsac d’Archéologie d’Art d’Histoire 48:5–30.
176	Jeunesse C (1993) La nécropole rubanée d’Ensisheim “Les Octrois” (Haut-Rhin), la parure. Cah Assoc Pour Promot Rech Archéologique En Alsace 9:59–79.
177	Harzhauser M, Lenneis E, Neugebauer-Maresh C (2007) Freshwater gastropods as Neolithic adnornment: size selectiveness and perforation morphology as a result of grinding techniques. Ann Naturhist Mus Wien 108 A:1–13.
178	Neugebauer-Maresch C, Lenneis E (2006) Das bandkeramische Gräberfeld von Kleinhadersdorf (Mitteilungen der Prähistorischen Kommission der Österreichischen Akademie der Wissenschaften, Vienna).
179	Chertier B (1988) La sépulture danubienne de Vert-la-Gravelle (Marne), lieu-dit Le bas des Vignes. Préhistoire Protohist En Champagne-Ardenne 12:31–67.
180	Masset C, Mordant C (1967) Les sépultures collectives de Marolles sur Seine (Seine et Marne). Gall Préhistoire 10:75–136.
181	Nieszery N (1995) Linienbandkeramische Gräberfelder in Niederbayern (Leidorf, Espelkamp).
182	Fromont N, Hérard A, Hérard B (2010) Un dépôt d’anneaux en pierre du Néolithique ancien à Falaise, «zone d’activité Expansia II» ? L’Anthropologie 114:199-237.
183	Bulard A, Degros J, Taborin Y, Duday H (1989) L'habitat des Longues Raies à Jablines (Seine-et-Marne). Le Néolithique au quotidien. Actes du XVIième colloque interrégional sur le Néolithique (DAF, Paris), pp 41–62.
184	Naber FB (1974) Das Ende des Ofnet-Problems? La fin du problème Ofnet? Quartär Jahrb Für Erforsch Eiszeitalt Steinzeit 25:73–84.
185	Davis FD (1968) Neue bandkeramische Gräber von Mangolding, Ldkr. Regensburg-Süd. Quartär 19:323–335.
186	Rigaud S (2013) Les objets de Parure associés au dépôt funéraire mésolithique de GroΒe Ofnet : implications pour la compréhension de l’organisation sociale des dernières sociétés de chasseurs-cueilleurs du Jura Souabe. Anthropozoologica 48:207–230.
187	Schmidt RR (1912) Die diluviale Vorzeit Deutschlands (Schweizerbartsche Verlagsbuchhandlung, Stuttgart).
188	Podborsky V (2002) Spondylovy šperk v hrobech lidu s lineární keramikou ve vedrovicích: Spondylus Decorations from Linear Pottery Culture Graves in Vedrovice. Archeol Rozhl 54:223–240.
189	Praud I (2003) La parure. Néolithique ancien en Haute-Normandie : Le village Villeneuve-Saint-Germain de Poses “Sur la mare” et les sites de la boucle du Vaudreuil, ed Bostyn F (Société préhistorique française, Paris), pp 137–256.
190	Alix P, Arbogast RM, Pinard E, Prodeo F (1997) Le Méandre de Pont-Sainte-Maxence (Oise) au Néolithique ancien. Le Néolithique danubien et ses marges entre Rhin et Seine, Actes du 22e colloque interrégional sur le Néolithique. Cah L’Association Pour Promot Rech Archéologique En Alsace suppl.:359–369.
191	Blanchet J-C (1978) Le site archéologique de Moru, commune de Pontpoint. Revue archéologique de l’Oise. Rev Archéologique Oise 11:3–25.
192	Le Bolloch M, Dubouloz J, Plateaux M (1986) Sauvetage archaéologique à Maizy (Aisne) : Les sépultures rubanées et l’enceinte de la fin du Vieme millénaire. Rev Archéologique Picardie 1-2:3–12.
193	Meiklejohn C, Bosset G, Valentin F (2010) Radiocarbon dating of Mesolithic human remains in France. Mesolith Misc 21:10–56.
194	Ilett M, Constantin C, Farruggia J-P, Bakels CC (1992) Bâtiments voisins du Rubané et du groupe de Villeneuve-Saint-Germain sur le site de Bucy-le-Long «La Fosse Tounise» (Aisne). 19ème colloque interrégional néolithique d’Amiens. Rev Archéologique Picardie Numéro spécial 9:17–39.
195	Allard P, Dubouloz J, Hachem L (1997) Premiers éléments sur cinq tombes rubanées à Berry-au-Bac (Aisne-France) : principaux apports à l’étude du rituel funéraire danubien occidental. Le néolithique danubien et ses marges entre Rhin et Seine. Actes du 22ième colloque interrégional sur le Néolithique. Cah Assoc Pour Promot Rech Archéologique en Alsace Suppl.:31–43.
196	Ilett M (1995) Le site néolithique de Berry-au-Bac “Le Chemin de la Pêcherie” (Aisne) (CNRS Editions, Paris).
197	Allard P, Dubouloz J, Hachem L, Ilett M, Robert B (1995) Berry-au-Bac “ le Vieux Tordoir ” : la ﬁn d’un grand sauvetage et la fouille d’un nouveau site rubané. Rapport d’activité, Centre de Recherches Protohistoriques de l’université de Paris 1 (Paris), pp 11–96.
198	Allard P, Bolen K, Dubouloz J (1994) Pontavert “le Port aux Marbres”. Les fouilles protohistoriques dans la vallée de l’Aisne: 11–32.
199	Farruggia JP, Guichard Y, Hachem L (1991) Les ensembles funéraires rubanés de Menneville “derrière le village” (Aisne).La Bourgogne entre les Bassins Rhénan, Rhodanien et Parisiens : carrefour ou frontière? Actes du XVIII ième Colloque interrégional sur le Néolithique, 25-27 octobre. Rev Archéologique Ouest 14ième supplément:121–174.
200	Farruggia JP (1997) Hinkelstein, explication d’une sériation. Le Néolithique danubien et ses marges entre Rhin et Seine, Actes du 22e colloque interrégional sur le Néolithique. Cah Assoc Pour Promot Rech Archéologique En Alsace suppl.:467–517.
201	Lindenschmidt L (1868) Das Gräberfeld am Hinkelstein bei Monsheim (Reinhessen), einer der ältesten Friedhöfe des Rheinlandes. Arch FürAnthropol 3:101–124.
202	Richter I (1969) Die bandkeramischen Grâber von Flomborn, Kreis Alzey, und vom Adlerberg bei Worms. Mainz Z 64:158–179.
203	Chenet G (1926) Le village néolithique d’Ante (Marne). Bull Société Archéologique Champenoise:113–134.
204	Spatz H (1997) La nécropole du Néolithique moyen (Hinkelstein, Grossgartach) de Trebur (Gross-Gerau, Hesse). Le Néolithique danubien et ses marges entre Rhin et Seine, Actes du 22e colloque interrégional sur le Néolithique. Cah L’Association Pour Promot Rech Archéologique en Alsace suppl.:157–170.
205	Ketterer I, Ducrocq T (1995) Le gisement mésolithique du “Petit Marais”, La Chaussée-Tirancourt (Somme). Bull Société Préhistorique Fr:249–260.
206	Miller R, Zwyns N, Stewart J, Toussaint M, Otte M (2006) Trou Al’Wesse : campagne de fouilles 2006. Notae Praehistoricae 26:103–108.
207	Palmer S (1976) Interim note on the excavations at the Culver Well Mesolithic site, Portland, 1975. Proc Dorset Nat Hist Archaeol Soc 97:45–46.
208	Schulting R (2005) Pursuing a rabbit in Burrington Combe’: New Research on the Early Mesolithic burial cave of Aveline’s Hole. UBSS Proc 23:171–265.
209	Jacobi RM (1980) The Upper Palaeolithic of Britain with special reference to Wales. Culture and Environment in Prehistoric Wales: Selected Essays (British Archaeological Reports, Oxford), pp 15–99.
210	Grünberg JM (2000) Mesolithische Bestattungen in Europa. Ein Beitrag zur vergleichenden Gräberkunde (Rahden/Westf, Leidorf)
211	Kahlke HD (2004) Sondershausen und Bruchstedt. Zwei Gräberfelder mit älterer Linienbandkeramik in Thuringen (Beier & Beran, Weimar).
212	Burrow S (2003) Catalogue of the mesolithic and neolithic collections at the National Museums and Galleries of Wales (National Museums & Galleries of Wales, Cardiff).
213	Schulting R, Richards MP (2002) Finding the coastal Mesolithic in southwest Britain: AMS dates and stable isotope results on human remains from Caldey Island, south Wales. Antiquity 76:1011–1025.
214	Leach AL (1933) Stone implements from the Nab Head, St Bride’s, Pembrokeshire. Archaeol Cambrensis 88:229–236.
215	Wainwright GJ (1963) A re-interpretation of the microlithic industries of Wales. Proc Prehist Soc 29:99–132.
216	David (1989) Some aspects of the human presence in west Wales during the Mesolithic. The Mesolithic in Europe, ed Bonsall C (John Donald, Edinburgh), 241–53
217	Cyrek K (1980) La sépulture mésolithique de Janislawice. Inventar Archaeol 44.
218	Jeunesse C (2001) Armatures asymétriques, régionalisation, acculturation. Contribution à l'étude des relations entre le Rubané et la composante autochtone dans l'Ouest de la Sphère Danubienne. Préhistoire de la Grande Plaine de Nord de l’Europe. Actes du Colloque Chaire Francqui interuniversitaire au titre étranger. (ERAUL, Liège), pp 147–165.
219	Tomaszewski AJ, Willis R (1993) Tool-kits and burial rites: the case of the Janislawice Mesolithic grave. Proc Prehist Soc 59:105–112.
220	Tomek T, Guminski W (2003) Bird remains from the Mesolithic and Neolithic Site Dudka, Masuria, NE Poland. Acta Zool Cracoviensia 46:9–18.
221	Barton N (1994) Second interim report on the survey and excavations in the Wye Valley. UBSS Proc 20:63–73.
222	Brinch-Petersen E (1972) Svaerdborg II. A Maglemose hut from Svaerdborg Bog, Zealand, Denmark. Acta Archaeol 42:43–77.
223	Geisler H, Wetzel G (1999) Mittelsteinzeitliche und mittelalterliche Bestattungen vom "Rollmannsberg“ bei Criewen, Lkr. Uckermark. Den Bogen spannen...Festschrift für Bernhard Gramsch zum 6, eds Cziesla E., Kersting T., Pratsch S. 5. (Beiträge zur Ur- und Frühgeschichte Mitteleuropas, Weissbach), pp 258–280.
224	Schoknecht U (1963) Neolithische Flachgräber von Groß Fredenwalde, Kr. Templin. Ausgrabungen Funde 8:173–178.
225	Marciniak M (2001) The burial ritual from the Boreal period cemetery in Mszano, Brodnica district. Fontes Archaeol Posnanienses 39:95–114.
226	Albrethsen SE, Brinch-Petersen E (1976) Excavation of a mesolithic cemetery at Vedbaeck, Denmark. Acta Archaeol 47:6–28.
227	Bastian W (1962) Das jungsteinzeitliche Flachgräberfeld von Ostorf, Kreis Schwerin. Bodendenkmalpfl Mecklenbg Jahrb 1961:7–130.
228	Schuldt E (1961) Hohn Viechln, ein Mittelsteinzeitlicher Wohn - plak in Mecklenburg (Schriften der Sektion fur Vorund Fruhgeschichte, Berlin).
229	Brzozowski J, Siemaszko J (2004) Ochre and beads. The hunter's style of the burials in the Polish Mesolithic. Préhistoire des Pratiques Mortuaires. Paléolithique-Mésolithique-Néolithique, ed Derwich E (ERAUL, Leuven), pp 69–76.
230	Clark JGD (1954) Excavations At Star Carr. An Early Mesolithic Site At Seamer Near Scarborough, Yorkshire (Cambridge University Press, Cambridge).
231	Becker CJ (1945) En 8000-aarig Stenalderboplads i Holmegaards Mose. Forelobelig meddelelse. Fra Natl Arb:61–72.
232	Taffinder J (1998) The allure of the exoctic. The social use of non-local raw materials during the Stone Age in Sweden (Uppsala University, Uppsala)
233	Larsson L The Skateholm project, I: Man and environment (Almqvist & Wiksell International, Stockholm).
234	Larsson L (1989) Late Mesolithic settlements and cemeteries at Skateholm, Southern Sweden. Mesolithic in Europe, ed Donald J (Edimbourg), pp 367–378.
235	Larsson L (1990) The Mesolithic of southern Scandinavia. J World Prehistory 4:257–309.
236	Andersen SH (1980) Tybrind Vig. Forelobig meddelelse om en undersoisk Stenalder boplads ved Lillebaelt. Antikvariske Stud 4:7–22.
237	Mathiassen T (1942) Dyrholmen. En Stenalderboplads paa Djursland (Munksgaard, København).
238	Brinch-Petersen E (1973) A survey of the Late Palaeolithic and Mesolithic of Denmark. The Mesolithic in Europe (University of Warsaw Press, Warsaw), pp 77–128.
239	Ebbesen K (1988) Tidligneolitiske tapkoller. Aarbøger 1987:7–26.
240	Madsen T (1972) Grave med teltformet overbygning fra tidlig-neolitisk tid. Kuml 1971:121–154.
241	Andersen K (1960) Verupbopladsen, en Maglemose boplads i Aamosen. Aarbøger 1959:118–151.
242	Jorgensen S (1956) Kongemosen, endnu en Aamose boplads fra Aeldre Stenader. Kuml 1955:23–40.
243	Mathiassen T, Troels-Smith J, Degerbol M (1943) Stenalderbopladser i Aamosen (Nordiske Fortidsminder III, 3) (DetKongelige Nordiske Oldskrift-selskab, København).
244	Mathiassen T (1959) Ravsmykker fra aeldre Stenalder. Aarbøger 1958:184–200.
245	Faber O (1976) Hus eller grav ? Mark Og Montre 1976:5–11.
246	Price TD et al. (2007) New information on the Stone Age Gaves at Dragsholm, Denmark. Acta Archaeol 78:193–219.
247	Česnys G, Butrimas A (2009) Reinventing Mesolithic skulls in Lithuania: Donkalnis and Spiginas sites. Acta Medica Litu 16:1–8.
248	Kaul F (1988) Neolitiske gravanlæg på Onsved Mark, Horns herred, Sjaelland. Aarbøger 1987:27–83.
249	Westerby E (1927) Stenaldersboplader ved Klampenborg. Nogle Bidrag til Studiet af den Mesolitiske Periode (C. A. Reitzel, København).
250	Thorsen S (1981) Klokkehøj ved Bøjden. Kuml 1980:105–146.
251	Larsson L (1978) Mesolithic antler and bone artifacts from central Scania. Medde- landenfran Lunds Universitets Historiska Museum:29–67.
252	Bishop AH (1914) An Oransay shell-mound - A Scottish Pre-Neolithic site. Proc Soc Antiqu Scotl Edinb 48:52–108.
253	Andersen SH (1973) Ringkloster, en jysk inlandsboplads med Ertebollekultur. Kuml:11–108.
254	Mellars PA (1989) Cnoc Coig, Druim Harstell and Cnoc Riach: Problems of the Identification and Location of Shell Middens on Oronsay. Proc Soc Antiqu Scotl Edinb 3:516–519.
255	Kapel H (1969) En boplads fra Tidligatlantisk tid ved Villingbæk. Fra Nationaalmuseets Arb:85–94.
256	Mathiassen T (1936) En vestjysk Megalitbygd. Aarbøger 1935:1–18.
257	Liversage D (1992) Barkaer. Long Barrows and settlements (Akademisk Forlag, Denmark).
258	Jorgensen S (1977) Hagebrogard-Vroue-Koldkur. Neolithische Gräberfelder aus Nordwest-Jûtland (Arkaeologiske studier IV, København).
259	Connock KD (1988) Carding Mill Bay (Kilmore and Kilbride parish) shell midden and later inhumation. Discov Excav Scotl, pp23.
260	Coles JM (1971) The early settlement of Scotland: excavations at Morton. Procceedings Prehist Soc 37:284–366.
261	Madsen A (1888) Undersogelse af Kjökkenmöddingen ved Mejlgaard. Aarbøger 1887: 299–309.
262	Bonsall C, Sutherland DG, Lawson TJ (1989) Ulva Cave and the early settlement of northern Britain. Cave Sci 16:109–111.
263	Lacaille AD (1954) The Stone Age in Scotland (Oxford University Press, London).
264	Kristensen K (1991) Storgard IV. An Early Neolithic long barrow near Fjelso, north Jutland. J Dan Archaeol 8:72–87.
265	Zagorska I, Lougas L (2000) The Tooth Pendant Head-Dresses of Zveinjeki Cemetery. De temporibus antiquissimis ad honorem Lembit Jaanits.Muinasaja teadus, eds Valter L, Kriiska A (Tallinn: Ajaloo), pp 223–244.
266	Larsson L (2006) A tooth for a tooth. Tooth ornaments from the graves at the cemeteries of Zvejnieki. Back to the Origin: New Research in the Mesolithic-neolithic Zvejnieki Cemetery & Environment, Northern Latvia, eds Larsson L, Zagorska I (Almquiest and Wiksell Intl, Stockholm), pp 253–287.
267	Madsen T (1975) Tidlig neolitiske anlaeg ved Tolstrup. Kuml 1975:121–154.
268	Andersen SH (1969) Fkintaegolken fra Flynderhage. Kuml 1969:91–95.
269	Hardy K, Wickham-Jones C (2002) Scotland’s First Settlers: the Mesolithic seascape of the Inner Sound, Skye and its contribution to the early prehistory of Scotland. Antiquity 76:825–833.
270	Kriiska A, Lougas L, Lohmus M, Mannermaa K, Johanson K (2007) New AMS dates from Estonian Stone Age burial sites. Est J Archaeol 11:83–121.
271	Cullberg C (1975) Prospecting the West Swedish Mesolithic. Norwegian Archaeological Review. Nor Archaeol Rev 8:36–53.
272	David E (2005) Preliminary results of a recent technological study of the Early Mesolithic bone and antler industry of Estonia, with special emphasis on the site of Pulli. From Hooves to Horns, from Mollusc to Mammoth: Manufacture and Use of Bone Artefacts from Prehistoric Times to the Present. Proceedings of the 4th Meeting of the ICAZ Worked Bone Research Group, 26th-31st August 2003, Talinn, e…
273	Lougas L (1997) Postglacial development of vertebrate fauna in Estonian water bodies: a palaeozoological study (Tartu University Press, Tallinn).
274	Bengtsson S (2006) Now you see me, now you don’t. Exploring the identities of young individuals during the Neolithic. (University of Lund, Lund).
275	Mikkelsen E (1970) Vistefunnets kronologiske stilling: Trekk av Rogalands eldre Steinalder. Stavanger Mus Arbok 80:5–38.
276	O’Shea J, Zvelebil M (1984) Oleneostrovski mogilnik: Reconstructing the Social and Economic Organization of Prehistoric Foragers in Northern Russia. J Anthropol Archaeol 3:1–40.
277	Zhulnikov A (2008) Exchange of amber in northern Europe in the III millenium BC as a factor of social interactions. Est J Archaeol 12:3–15.
